# Supplementary material for: Research on U-shaped relationship between short-term debt for long-term use and supply chain enterprise default risk: Evidence from Chinese listed firms
Source: PLoS One. 2023 Oct 23;18(10):e0293284. doi: 10.1371/journal.pone.0293284 (PMC10593228; doi:10.1371/journal.pone.0293284)
Supplement: S1 Data — (XLSX) [file pone.0293284.s001.xlsx]

## Sheet: sheet1
sd	year	KMV	buy	sup	LEV	ROA	CF	TQ	SIZE	AGE	STATE	M2	ROE	ZSFLI	LSFLI	INV	SFLI3
000002	2007	0.439495	0.79		0.661125	0.0531248	-0.104279	2.52022	25.3294	19	1	12.9078	0.156768	-0.423824	-0.433068	2.57898e+08	-9.78553
000002	2008	0.0531297	0.69		0.674441	0.0389131	-0.000286421	1.24914	25.5044	20	1	13.0714	0.119527	-0.107216	-0.393491	2.15284e+08	-8.30082
000002	2009	0.267815	4.07	0.66	0.670017	0.0467268	0.067244	1.51116	25.6477	21	1	13.315	0.141604	-0.259558	-0.434353	8.06062e+08	-8.43067
000002	2010	0.256756	3.45	4.75	0.746861	0.0409929	0.0103751	1.16539	26.0969	22	1	13.4951	0.161939	-0.245238	-0.458943	2.61939e+08	-7.42141
000002	2011	0.133278	2.55		0.770997	0.0391603	0.0114427	1.04268	26.4143	23	1	13.6549	0.171004	-0.159539	-0.432881	261560892	-5.97953
000002	2012	0.355064	1.85		0.783163	0.0413477	0.00983617	1.07689	26.6603	24	1	13.7893	0.190686	-0.197738	-0.384716	1.50668e+08	-6.37305
000002	2013	0.0740989	2.09		0.77997	0.0381831	0.00401471	0.968694	26.8954	25	1	13.9167	0.173536	-0.13452	-0.326885	2.43939e+09	-3.02384
000002	2014	0.0559076	0.83	3	0.772046	0.037937	0.0820694	1.06491	26.9546	26	1	14.0212	0.166424	-0.143262	-0.335306	1.83075e+09	-2.71631
000002	2015	0.286351	2.98	0.99	0.777015	0.0424499	0.0262492	1.19235	27.1388	27	1	14.1465	0.190371	-0.11495	-0.25707	2.063e+09	-1.94306
000002	2016	0.0867189	0.9	2.07	0.805367	0.0341292	0.0476313	1.06901	27.4455	28	1	14.2538	0.175352	-0.183846	-0.214032	2.14679e+09	-1.25995
000002	2017	0.369857	0.21	2.55	0.839813	0.031929	0.0706423	1.11796	27.784	29	1	14.3324	0.199323	-0.229799	-0.216701	2.36048e+09	-1.13152
000002	2019	0.321793	0.6	3	0.84359	0.0318693	0.0264096	1.04627	28.1791	31	1	14.5019	0.203754	-0.0971713	-0.139668	6.24419e+09	-0.493587
000002	2020	0.485131	1.4	2.15	0.812835	0.0317242	0.0284553	0.992654	28.2565	32	1	14.5979	0.169499	-0.117627	-0.190969	7.2083e+09	-0.63292
000004	2007	0	13.13	32.79	0.424184	-0.0588966	-0.0409378	4.38373	18.9503	21	1	12.9078	-0.102284	0.119946	0.127182	3.09251e+06	-1.23277
000004	2009	0.115388	42.02		0.610368	0.0196629	0.202141	0	19.2558	23	0	13.315	0.050465	-0.296602	-0.142591	1.43925e+06	-0.457476
000004	2010	0.252009	25.23	61.17	0.298574	0.109659	-0.0637152	5.78135	19.0316	24	0	13.4951	0.156337	-0.0225096	0.443671	2.29172e+07	-0.534636
000004	2011	0.156852	37.24		0.294935	0.04683	0.0986502	3.75237	19.0952	25	0	13.6549	0.066419	-0.115286	0.411106	7.3408e+06	-0.608059
000004	2012	0.0775889	29.33	66.03	0.232528	0.0405064	0.0910393	3.78997	19.0778	26	0	13.7893	0.052779	-0.0451648	0.244477	1.83486e+07	-1.48783
000004	2013	0.0912734	37.96	79.6	0.403239	0.0239385	-0.0868971	4.43923	19.3051	27	0	13.9167	0.040114	0.0246371	0.0198803	2.1615e+06	-1.46447
000004	2014	0.00165246	44.02	63.86	0.534754	0.0461886	-0.0163593	4.39582	19.6394	28	0	14.0212	0.099278	-0.0171487	-0.163119	11212298	-1.5358
000004	2015	0.164261	20.15	72.07	0.590402	0.0171999	0.0232317	10.1469	19.8037	29	0	14.1465	0.041992	-0.0358666	-0.191444	4134756	-1.69038
000004	2016	0.309299	8.98	36.93	0.203456	0.17753	0.661238	16.8639	19.2259	30	0	14.2538	0.222875	-0.327567	0.286566	2.24494e+06	-1.00036
000004	2017	0.237408	18.3	33.44	0.315247	0.0219169	0.0537095	7.22984	19.4096	31	0	14.3324	0.032007	-0.127125	0.288731	5.8471e+06	-0.498139
000004	2018	0.0797863	11.33	46.35	0.477966	-0.0615435	-0.151804	4.27007	19.6768	32	0	14.418	-0.117892	0.266373	0.757893	1.75371e+07	-2.71139
000004	2019	0.179981	15.54	91.83	0.0602434	-0.00241152	-0.0106196	1.32937	21.1251	33	0	14.5019	-0.002566	-1.03257	0.616593	4.50889e+06	-0.386531
000004	2020	0.174204	14.98	44.46	0.0682637	0.0396468	0.00254158	1.63727	21.1702	34	0	14.5979	0.042552	-0.0318285	0.596159	8.77782e+06	-0.41755
000005	2007	0.373788	58.99		0.485005	0.0531046	0.00215978	4.14512	21.0997	17	0	12.9078	0.103117	-0.136045	0.711876	1.23421e+06	0.390158
000005	2009	0.276208	9.7		0.467575	-0.0370826	0.00616403	4.63766	21.0003	19	0	13.315	-0.069649	0.0357157	0.738235	8.16022e+06	0.378569
000005	2010	0.148703	60.6		0.47796	-0.00342174	0.00473576	3.07061	20.9807	20	0	13.4951	-0.006555	0.0216555	0.715807	7.63204e+06	0.368625
000005	2011	0.226234	6.83		0.476484	0.00905503	0.0275851	0	20.9548	21	0	13.6549	0.017297	-0.0315394	0.786283	9.23666e+06	0.361721
000005	2012	0.207037	48.65	15.27	0.483142	0.0166868	0.135996	2.53986	21.0007	22	0	13.7893	0.032285	-0.121339	0.508865	1.89067e+07	0.294198
000005	2013	0.0517925	19.73	13.77	0.474831	-0.0356241	-0.0939871	2.39697	20.8961	23	0	13.9167	-0.067834	0.13658	0.538714	1.06751e+07	0.327194
000005	2014	0.00740736	17.34	17.51	0.509964	0.0315834	-0.00671544	3.25151	21.0356	24	0	14.0212	0.064451	0.152107	0.546738	2.91148e+08	0.358594
000005	2015	0.253019	24.46	83.26	0.44704	-0.0246269	0.00719907	4.70406	21.509	25	0	14.1465	-0.044537	-0.404689	0.47075	1.22167e+07	0.112619
000005	2016	0.278882	56.1	22.16	0.463708	0.0462808	-0.073544	2.9812	21.6504	26	0	14.2538	0.086298	0.0387935	0.542943	1.54164e+07	0.146216
000005	2017	0.279437	21.58	28.98	0.517747	0.0078761	-0.0835491	1.91895	21.7921	27	0	14.3324	0.016332	0.0189962	0.482837	1.92952e+07	0.112388
000005	2018	0.132262	27.29	15.24	0.49404	0.050217	-0.0303691	1.36204	21.8616	28	0	14.418	0.099251	-0.0752725	0.580184	1.67909e+07	-0.160763
000005	2019	0.221897	46.06	21.78	0.425337	0.0588747	0.00405193	1.5039	21.8324	29	0	14.5019	0.102451	-0.102735	0.648984	7.60636e+06	-0.217689
000005	2020	0.193917	37.35	19.06	0.459425	-0.157458	0.0474453	1.55097	21.6205	30	0	14.5979	-0.291279	0.101476	0.758507	4.45321e+07	-0.237062
000006	2007	0.455587	6.06	60.17	0.677418	0.0453276	-0.144542	1.74851	22.4404	18	1	12.9078	0.140515	-0.632405	-0.497394	6.05996e+06	-2.57106
000006	2008	0.013156	6.02	44.5	0.716675	0.0253673	-0.23037	1.12654	22.5018	19	1	13.0714	0.089534	-0.0130394	-0.177407	1.47639e+07	-2.89411
000006	2009	0.313704	3.1		0.698577	0.0460976	0.0507463	1.47542	22.7073	20	1	13.315	0.152933	-0.609205	-0.552897	5923927	-4.63631
000006	2010	0.358824	2.32		0.701421	0.0579421	0.126842	1.31192	22.8713	21	1	13.4951	0.194059	-0.264601	-0.396451	9.08045e+06	-4.07285
000006	2011	0.140471	2.53	39.03	0.652855	0.0521651	0.144024	1.13711	22.8422	22	1	13.6549	0.150269	-0.165425	-0.153373	2.42518e+06	-1.49868
000006	2012	0.1853	5.14		0.620165	0.0673805	0.233491	1.29655	22.9579	23	1	13.7893	0.177394	-0.443598	-0.444495	1.43538e+06	-1.93906
000006	2013	0.0827346		68.59	0.579972	0.0700239	-0.0893136	1.24549	23.0227	24	1	13.9167	0.166712	-0.168732	-0.340999	2424115	-1.99586
000006	2014	0.0553385	3.04	72.15	0.64142	0.0436011	-0.0934173	1.44749	23.1874	25	1	14.0212	0.121594	0.0379379	-0.176306	6.89519e+06	-1.78292
000006	2015	0.22158	2.44	63.32	0.646151	0.0345405	-0.0239038	1.86305	23.2651	26	1	14.1465	0.097614	-0.106472	-0.398967	3.70628e+06	-2.77904
000006	2016	0.158577	1.37	26.95	0.610499	0.0610367	0.129717	1.57695	23.3012	27	1	14.2538	0.156705	-0.204716	-0.457871	761161	-3.12558
000006	2017	0.347322	1.38	24.59	0.565648	0.0624419	0.0537964	0	23.2989	28	1	14.3324	0.143759	-0.227973	-0.106804	1.79226e+06	-1.65253
000006	2018	0.173623	1.11		0.528236	0.0681943	0.118691	1.04476	23.3287	29	1	14.418	0.144552	-0.223754	-0.26085	1.79005e+07	-1.60446
000006	2019	0.171492	1.58	67.69	0.544612	0.0535438	-0.0123374	1.00417	23.4798	30	1	14.5019	0.117579	-0.148597	-0.340491	1.18992e+07	-2.23894
000006	2020	0.25333	1.82	27.65	0.492185	0.0584972	-0.0108525	0.982862	23.4599	31	1	14.5979	0.115194	-0.11164	-0.233526	5.26313e+06	-2.07441
000007	2007	0.388265	18.74	12.11	1.01133	0.0117795	0.118059	2.48556	20.4183	19	0	12.9078	0	-0.0726546	0.507858	6.57991e+06	0.996065
000007	2008	0.0172518	37.96	8.29	1.12261	-0.106456	0.0625808	1.86403	20.23	20	0	13.0714	0	0.027501	0.355738	4.24874e+06	1.15862
000007	2009	0.114922	8.86		1.1499	0.0562133	-0.0508923	4.72933	19.7107	21	0	13.315	0	-0.17973	0.575272	6.80293e+06	1.13208
000007	2010	0.229026	7.76		1.09853	0.065279	0.0838273	5.8559	19.6219	22	0	13.4951	0	-0.134032	0.71909	406073	1.0634
000007	2011	0.0140603	6.49		0.19342	0.022931	-0.0468405	3.71229	19.7083	23	0	13.6549	0.02843	-0.915619	0.424318	723368	-0.34974
000007	2012	0.170888	48.65	80.76	0.624158	0.00561404	-0.315841	4.08606	20.4871	24	0	13.7893	0.014937	0.309761	0.559838	1.86927e+06	-0.463552
000007	2013	0.147276		13.9	0.462754	0.0286392	0.293319	4.47149	20.304	25	0	13.9167	0.053307	-0.412866	0.502688	832044	-0.49844
000007	2014	0.0520505	42.37	85.8	0.474294	-0.0490254	0.0185023	4.94589	20.339	26	0	14.0212	-0.093256	-0.0350189	0.645167	1.01849e+06	-0.623178
000007	2015	0.140734	22.01	31.28	0.223847	0.0275601	0.494131	10.5003	19.9901	27	0	14.1465	0.035509	-0.370372	0.425653	45829	-0.938041
000007	2016	0.257926	37.51	87.78	0.149962	0.158579	-0.0469642	10.5048	20.0584	28	0	14.2538	0.186555	-0.0821178	0.769088	792581	-0.702011
000007	2017	0.314441	48.02	44.26	0.118029	0.00179602	0.0051211	0	19.9083	29	0	14.3324	0.002036	0.0900476	0.770362	1.77958e+06	-0.56585
000007	2018	0.11953	40.19	68.67	0.643431	-0.360192	-0.0126199	5.25349	20.1158	30	0	14.418	-1.01016	0.392923	0.105388	910660	0.253877
000007	2019	0.232347	42.9	69.84	0.601261	0.0416514	-0.0595817	6.14384	20.0953	31	0	14.5019	0.104458	0.0159018	-0.020006	440967	-0.497282
000007	2020	0.192358	44.62	46.82	0.813932	-0.337652	-0.00921822	6.74352	19.7137	32	0	14.5979	-1.81467	0.242961	0.522699	1.30519e+06	0.411028
000008	2007	0.361169	91.2		0.07429	0.0212706	0.0936386	8.46498	18.1861	18	0	12.9078	0.022978	-0.112363	0.382384	454127	-0.959628
000008	2009	0.164877	92.28		0.0765887	0.00394782	0.046621	8.34917	18.1901	20	0	13.315	0.004275	-0.0387919	0.600628	6999	-1.15435
000008	2010	0.280214	85.3		0.0453193	0.0114067	-0.00540302	11.3581	18.1714	21	0	13.4951	0.011948	-0.00410655	0.42953	327000	-1.26859
000008	2011	0.0618891	83.14		0.0437055	-0.00698441	-0.0133366	6.69033	18.1624	22	0	13.6549	-0.007304	0.0212984	0.512798	91336.2	-1.36212
000008	2012	0.201247	2.98		0.118931	0.0637458	0.141188	1.86	20.2352	23	0	13.7893	0.07235	-1.91625	0.475898	7.95773e+06	-0.193402
000008	2013	0.007088	3.33	42.4	0.100605	0.0363182	0.10657	2.67932	20.2559	24	0	13.9167	0.040381	-0.128823	0.445146	1.09301e+07	-0.34883
000008	2014	0.29711	2.03	48	0.112276	0.0115224	0.101922	5.39696	20.3288	25	0	14.0212	0.01298	-0.163451	0.3874	2.85164e+06	-0.361991
000008	2015	0.214537	35.6	11.67	0.189809	0.052909	-0.0201881	2.88737	22.0012	26	0	14.1465	0.065304	-3.18641	0.336705	9.24882e+07	-0.502748
000008	2016	0.174425	24.64	14.6	0.246583	0.0647582	-0.00685084	2.29995	22.8265	27	1	14.2538	0.085953	-0.879478	0.481471	6.02893e+07	-0.634289
000008	2017	0.34007	43.97	19.97	0.326949	0.0833099	-0.00495949	2.16656	23.0915	28	1	14.3324	0.12378	-0.110432	0.544978	5.71817e+07	-0.712678
000008	2018	0.18086	43.89	13.83	0.29251	0.0326656	-0.0564255	1.30841	23.0714	29	1	14.418	0.046171	0.0238088	0.381767	1.17626e+08	-0.580414
000008	2019	0.266954	26.8	17.78	0.370962	0.0379771	0.000441634	1.19754	23.2119	30	1	14.5019	0.060373	-0.00120316	0.391429	1.74665e+08	-0.440897
000008	2020	0.136121	28.88	11.41	0.480167	-0.0695314	0.0405384	1.02948	23.2749	31	1	14.5979	-0.133757	0.0141374	0.277951	2.17495e+08	-0.230935
000009	2007	0.418214	5.89	6.89	0.591281	0.056781	-0.0167599	2.33143	22.4879	17	1	12.9078	0.138924	-0.193532	-0.0984553	7.86163e+07	-0.959642
000009	2008	0.00333291	6.99	14.21	0.589999	0.0446342	0.0687235	1.1936	22.5289	18	1	13.0714	0.108864	-0.12878	-0.0652633	1.51463e+08	-0.962652
000009	2009	0.064828	6.47		0.602092	0.0544647	0.0846784	2.08575	22.7384	19	0	13.315	0.136878	-0.293691	-0.0256778	2.83235e+08	-0.938853
000009	2010	0.273992	9.15		0.62953	0.0440508	-0.0584907	2.43022	23.0283	20	0	13.4951	0.118905	-0.192768	-0.181125	2.10268e+08	-1.28366
000009	2011	0.235254	10.06		0.650402	0.0322796	-0.0702688	1.65235	23.1901	21	0	13.6549	0.092334	0.00492586	-0.0595832	4.65624e+08	-1.31331
000009	2012	0.161358	14.72	29.31	0.643669	0.0233311	0.026628	1.36857	23.3013	22	0	13.7893	0.065476	-0.0548177	0.0817838	6.39372e+08	-0.804353
000009	2013	0.0926019	17.07	13.54	0.628798	0.0326299	0.00590807	1.49447	23.3342	23	0	13.9167	0.087903	0.00471526	0.166319	6.41184e+08	-0.480059
000009	2014	0.0859404	19.65	13.17	0.628934	0.0320905	0.0322322	1.94283	23.4128	24	0	14.0212	0.086482	-0.0735204	-0.0276497	6.43476e+08	-0.829485
000009	2015	0.30873	17.58	10.73	0.638202	0.0533235	0.000694846	2.13849	23.6199	25	0	14.1465	0.147385	-0.0409528	0.0337025	8.55572e+08	-0.72063
000009	2016	0.275523	13.06	17.38	0.623791	0.0193999	-0.000562443	1.64468	23.797	26	0	14.2538	0.051567	-0.166125	0.158911	9.45059e+08	-0.4907
000009	2017	0.352847	20.13	9.16	0.633121	0.0119238	0.0144196	1.20351	24.0231	27	0	14.3324	0.032501	-0.101558	-0.00422668	9.05345e+08	-0.733477
000009	2018	0.0902016	15.47	11.52	0.649896	0.0222806	0.0912181	0.960785	24.1194	28	0	14.418	0.06364	-0.126281	-0.0374601	1.17089e+09	-0.683993
000009	2019	0.126743	23.23	10.4	0.645559	0.0235638	0.0442812	1.17165	24.1314	29	1	14.5019	0.066481	-0.117371	0.0169217	6.80931e+08	-0.572913
000009	2020	0.0293186	28.19	16.35	0.584217	0.0335186	0.0205653	1.19178	24.1845	30	1	14.5979	0.080616	-0.131528	0.00448198	1.0326e+09	-0.773422
000010	2007	0.374905	15	38	0.532469	-0.0841626	0.079979	0	19.4713	19	0	12.9078	-0.180015	-0.249838	0.169281	1.03566e+07	0.165562
000010	2008	0.0110158	29.14	33.82	0.646314	0.090773	-0.031205	2.56776	19.1243	20	0	13.0714	0.256648	0.25682	0.00877498	4.56441e+06	-0.4974
000010	2009	0.109127	21.96	34.55	0.638654	0.0415361	0.0493861	4.30121	19.2616	21	0	13.315	0.114948	-0.0924898	-0.0299199	4.80104e+06	-0.729872
000010	2010	0.100948	22.84	20	0.59742	0.0180605	-0.0328436	0	19.173	22	0	13.4951	0.044862	0.0407781	0.0307739	4.13327e+06	-0.818746
000010	2011	0	22.06	28	0.60644	0.0351489	0.0273505	0	19.2889	23	0	13.6549	0.08931	-0.0252363	0.145207	9.51303e+06	-0.612777
000010	2012	0.344614	15.16	25.17	0.602239	0.0149862	-0.00918454	6.1037	19.2952	24	0	13.7893	0.037676	0.00964293	0.104777	2.99067e+06	-0.780713
000010	2013	0.168132	13.1	22.36	0.358152	0.00370772	0.00412459	2.7277	20.7507	25	0	13.9167	0.005777	-1.64901	-0.0300748	6.39806e+06	-8.73219
000010	2014	0.0864495	53.64	35.95	0.314128	-0.0936541	-0.15007	3.87786	20.5054	26	0	14.0212	-0.136548	0.184368	-0.0226142	1.47213e+07	-4.60014
000010	2015	0.236931	78.42	45.56	0.579577	0.00386931	-0.075167	1.58894	22.3646	27	0	14.1465	0.009203	-2.22169	0.132185	5.14797e+06	-0.688849
000010	2016	0.261813	62.19	24.95	0.544721	0.00802246	-0.0166917	1.41983	22.3029	28	0	14.2538	0.017621	-0.0199172	0.233966	7.42945e+07	-0.467288
000010	2017	0.305893	58.07	35.3	0.620116	-0.33815	0.181686	1.66949	21.8563	29	0	14.3324	-0.890139	0.170942	0.103187	2.41497e+06	-3.41976
000010	2018	0.173871	43.5	17.21	0.819505	-0.221953	-0.0728419	1.40509	21.9091	30	0	14.418	-1.22969	0.267391	0.253533	3.55553e+06	0.0029303
000010	2019	0.149321	57.82	37.41	0.824373	0.029389	0.00703002	1.30182	22.1799	31	0	14.5019	0.167338	-0.0577517	0.24241	6.13729e+06	-0.0478543
000010	2020	0.194445	50.46	22.15	0.769527	0.0215585	-0.101871	1.42968	21.9879	32	0	14.5979	0.09354	0.061415	0.353394	1.01931e+06	-0.175997
000011	2011	0.136151	1.47		0.676791	0.0735685	-0.103288	1.19535	21.9759	28	1	13.6549	0.227619	0.0356339	0.186064	1.24118e+07	-0.69308
000011	2012	0.152757	17.53	53.85	0.619304	0.0948747	0.203942	1.20314	22.0972	29	1	13.7893	0.249214	-0.343459	-0.135301	4.3276e+06	-1.00271
000011	2013	0.10625	11.42		0.534334	0.0776713	0.0285095	1.2542	22.0774	30	1	13.9167	0.166796	-0.146796	0.00742134	1.26969e+07	-1.63486
000011	2014	0.0748885	10.98	95.92	0.465632	0.107512	-0.00376667	1.3239	22.0799	31	1	14.0212	0.201194	-0.0801364	-0.00355093	1.36828e+07	-2.25707
000011	2015	0.100157	22.21	93.34	0.520347	0.0358056	0.070727	1.49364	22.2003	32	1	14.1465	0.074649	-0.0995504	-0.197034	3.82855e+07	-2.14295
000011	2016	0.198117	3.6	42.68	0.637636	0.0533271	0.338431	1.42149	22.6185	33	1	14.2538	0.147164	-0.550992	-0.382825	4.65475e+06	-1.34945
000011	2017	0.313847	2.97	70.8	0.458117	0.115506	-0.0642033	1.41874	22.4084	34	1	14.3324	0.213157	-0.0242366	-0.0423153	3.72187e+06	-2.29305
000011	2018	0.163621	10.56	29.95	0.425931	0.101828	0.193051	1.09192	22.4846	35	1	14.418	0.17738	-0.282973	0.0748146	1.71851e+07	-2.01659
000011	2019	0.113781	3.5	75.34	0.696768	0.0688912	0.0872398	1.18667	23.1003	36	1	14.5019	0.22719	-0.515463	-0.184906	6.21678e+07	-3.15512
000011	2020	0.203168	8.64	50.06	0.690259	0.0599096	0.0315791	1.241	23.2253	37	1	14.5979	0.193418	-0.211873	-0.311868	4.84829e+07	-3.57039
000012	2007	0.369614	15	23	0.493006	0.0671071	0.130406	2.10927	22.8578	23	1	12.9078	0.132363	-0.170088	0.608373	1425419419	0.240446
000012	2008	0.0116821	15	26	0.536142	0.0482102	0.0992874	1.21305	23.0628	24	1	13.0714	0.103933	0.0486013	0.599524	2683565467	0.305363
000012	2009	0.162841	15		0.485852	0.0838065	0.153045	1.91213	23.1133	25	1	13.315	0.163001	-0.109439	0.63926	1166592457	0.29274
000012	2010	0.33715	12.89		0.457945	0.128068	0.189766	3.06295	23.2466	26	1	13.4951	0.236264	-0.129103	0.307754	2016485886	0.0896805
000012	2011	0.200426	18		0.521906	0.0875258	0.110496	1.50239	23.4499	27	1	13.6549	0.183073	0.00133411	0.419654	2802018793	0.1595
000012	2012	0.17631	15.41		0.493004	0.025796	0.120384	1.47448	23.386	28	1	13.7893	0.05088	-0.0271039	0.45004	1390762633	0.210114
000012	2013	0.147414	14		0.442868	0.107516	0.112665	1.39645	23.4366	29	1	13.9167	0.192981	-0.0488599	0.479258	2142386726	0.161581
000012	2014	0.0704309	15.28		0.442985	0.0558769	0.0920062	1.42854	23.4501	30	1	14.0212	0.100315	-0.122832	0.731237	1893112812	0.353573
000012	2015	0.210958	16.7	21.67	0.511696	0.0349828	0.0697975	1.91822	23.4742	31	0	14.1465	0.071641	-0.0291981	0.483408	865950471	0.260262
000012	2016	0.257564	18.65	23.2	0.525907	0.0469024	0.130686	1.63129	23.5651	32	0	14.2538	0.098931	-0.173204	0.621509	1289115730	0.340214
000012	2017	0.38698	13.79	14.75	0.55057	0.042418	0.126104	1.40204	23.6955	33	0	14.3324	0.094382	-0.170632	0.449761	1212172338	0.212603
000012	2018	0.119004	8.14	18.06	0.505634	0.0247046	0.111455	1.00421	23.6737	34	0	14.418	0.049972	-0.188872	0.403428	695872456	0.133305
000012	2019	0.0748073	11.49	16.19	0.457957	0.0307902	0.130707	1.13887	23.6248	35	0	14.5019	0.056804	-0.146378	0.525287	715488350	0.162948
000012	2020	0.0915678	9.17	16.23	0.406367	0.0454038	0.152694	1.37167	23.6071	36	0	14.5979	0.076485	-0.155612	0.270504	1110769762	-0.0166185
000014	2007	0.371692	42.75	33.21	0.668238	0.00157539	-0.0821922	0	20.8249	15	1	12.9078	0.004749	-0.1506	-0.463447	1.22657e+06	-5.8506
000014	2008	0.0192706	17.57	57.06	0.743529	0.026181	-0.0572416	1.46264	21.2344	16	1	13.0714	0.102082	-0.23382	-0.110585	1.15891e+06	-4.56947
000014	2009	0.305448	15.23	55.96	0.719721	0.0477442	0.245638	2.51452	21.2783	17	1	13.315	0.170345	-0.367743	-0.26589	406848	-2.43034
000014	2010	0.340106	41.26	27.62	0.647874	0.0488233	0.0423921	1.81388	21.1868	18	1	13.4951	0.138653	-0.165616	-0.248369	466813	-3.56596
000014	2011	0.0478718	22.08	79.98	0.663812	0.035961	-0.145974	1.21372	21.3096	19	1	13.6549	0.106967	-0.114256	-0.398372	458981	-5.26264
000014	2012	0.126436	20.19	45.11	0.686526	0.0164192	0.0457373	1.53308	21.4266	20	1	13.7893	0.052378	-0.150872	-0.11394	505155	-3.04764
000014	2013	0.093835	7.62	55.48	0.649425	0.0186017	0.0392027	1.74282	21.3613	21	1	13.9167	0.053061	-0.267608	-0.423878	3.71577e+06	-4.88465
000014	2014	0.0512676	40.92	93.2	0.676601	0.0280692	-0.143933	1.92106	21.5283	22	1	14.0212	0.086794	-0.0725994	-0.45146	552939	-6.42196
000014	2015	0.18571	23.88	64.14	0.643892	0.0246074	0.0183802	2.76362	21.4982	23	1	14.1465	0.069101	-0.0286378	-0.45075	5.41889e+06	-6.64541
000014	2016	0.319246	4.04	49.99	0.575952	0.0155366	0.237114	2.81387	21.3512	24	1	14.2538	0.036639	-0.188884	-0.280318	982777	-5.34905
000014	2017	0.203884	3.67	65.48	0.476437	0.00718993	0.274311	1.8992	21.1474	25	1	14.3324	0.013733	-0.111659	-0.410694	565249	-4.15359
000014	2018	0.169726	3.97	77.17	0.504366	0.0805957	-0.0616091	1.48172	21.3742	26	1	14.418	0.162611	-0.01951	-0.477118	2.16937e+06	-6.88893
000014	2019	0.205503	3.74	57.34	0.515342	0.016291	0.0164713	1.46744	21.4025	27	1	14.5019	0.033613	-0.0197224	-0.261956	344428	-7.30561
000014	2020	0.197059	5.23	79.45	0.608096	0.00375343	0.106485	1.29435	21.6127	28	1	14.5979	0.009577	-0.170077	-0.391865	6.55977e+06	-6.92476
000016	2007	0.529737	18.66	25.14	0.591938	0.0230687	0.0324657	1.0509	22.9509	27	1	12.9078	0.056532	-0.0380597	0.157811	1.67387e+08	-1.35897
000016	2008	0.0108219	10.02		0.617391	0.0263308	0.0343729	0.918219	23.0794	28	1	13.0714	0.068819	-0.0532154	0.148944	1.60001e+08	-1.5122
000016	2009	0.391856	18.21		0.697358	0.0108627	0.0216761	1.18728	23.331	29	1	13.315	0.035893	-0.00285017	0.125609	3.48265e+08	-1.13691
000016	2010	0.452162	25.54		0.743477	0.00614503	-0.026283	1.02331	23.5246	30	1	13.4951	0.023955	0.0157962	0.0878376	4.48582e+08	-1.07679
000016	2011	0.292973	19.09		0.749408	0.00143019	-0.0810629	0.936678	23.551	31	1	13.6549	0.005707	0.0997688	0.180255	3.90905e+08	-0.651614
000016	2012	0.192463	21.1		0.743593	0.00274339	-0.0216897	0.945777	23.5304	32	1	13.7893	0.010699	-0.00226579	0.143881	2.29763e+08	-0.434968
000016	2013	0.0957078	18.71	59.92	0.728132	0.00380124	0.14503	0.975934	23.4797	33	1	13.9167	0.013982	-0.10055	0.175449	2.89681e+08	-0.332583
000016	2014	0.178081	17.01	40.87	0.743884	0.00360709	-0.0381651	1.06357	23.5434	34	1	14.0212	0.014084	0.0261106	0.184138	7.5096e+08	-0.351999
000016	2015	0.332767	17.93	37.88	0.784184	-0.0895307	0.0904959	1.5866	23.38	35	1	14.1465	-0.414848	0.0311879	0.276696	2.34096e+08	0.151948
000016	2016	0.110652	23.31	35.44	0.807546	0.00534563	-0.0563782	1.34468	23.5707	36	1	14.2538	0.027776	0.0596693	0.191537	1.72055e+08	0.108694
000016	2017	0.442533	22.66	18.83	0.652011	0.215921	-0.183128	1.15252	23.8828	37	1	14.3324	0.620483	-0.0296868	0.230044	2.52512e+08	-0.792197
000016	2018	0.131754	29	33.46	0.713465	0.0202703	-0.0979178	0.918139	24.2193	38	1	14.418	0.070743	0.0861905	0.398424	4.86058e+08	0.100255
000016	2019	0.0912717	31.55	38.48	0.766908	0.00786476	-0.036254	0.972553	24.4748	39	1	14.5019	0.033741	0.00421511	0.194908	3.92838e+09	-0.176172
000016	2020	0.24616	42.38	46.71	0.78505	0.0108283	0.00358119	1.03046	24.6328	40	1	14.5979	0.050376	0.0668152	0.332896	5.63971e+09	0.104186
000017	2007	0.1062	76.55	79.15	9.42905	0.294038	-0.0120905	8.9953	19.1833	15	0	12.9078	0	-2.57321	0.632517	284539	14.3886
000017	2008	0	79.22	88.14	10.443	-0.233056	-0.0753934	7.65347	19.0672	16	0	13.0714	0	-2.52174	0.62413	114838	19.7539
000017	2009	0	81.69	89.79	11.9667	-0.625592	0.0231035	11.0688	18.9495	17	0	13.315	0	-2.35031	0.459249	324761	23.0841
000017	2010	0.405099	75.26		13.7114	0.466693	0.0470176	17.2256	18.7439	18	0	13.4951	0	-3.54914	0.466926	3.47151e+06	24.0904
000017	2011	0.0850676	78.23		13.3969	0.292611	0.00257029	16.4995	18.7263	19	0	13.6549	0	-3.81883	0.463409	136580	26.7956
000017	2012	0.188376	79.34	90.18	11.5097	-0.320485	-0.0432008	0	18.9071	20	0	13.7893	0	-1.91625	0.303416	124667	29.1548
000017	2013	0.0592731	75.91	86.43	0.949187	10.4009	-0.186192	11.8615	18.8362	21	0	13.9167	204.69	-1.64901	0.718602	5.38445e+06	-0.400076
000017	2014	0.021878	72.64	88.16	0.737887	0.112314	0.0761522	53.5712	17.7569	22	0	14.0212	0.428494	-0.0602399	0.051383	691853	-1.54453
000017	2015	0.18237	90.81	90.73	0.708077	-0.00230937	-0.0660363	122.189	17.6413	23	0	14.1465	-0.007911	0.0683181	0.0655131	382777	-1.75407
000017	2016	0.311519	90.58	91.78	0.680489	0.0719487	0.0117298	92.25	17.8061	24	0	14.2538	0.225184	-0.025176	0.111174	3371224	-1.21956
000017	2017	0.241232	72.04	82.76	0.743597	0.0214676	-0.0466501	33.8723	18.1136	25	0	14.3324	0.083726	0.0453051	0.143876	658055	-1.56893
000017	2018	0.150105	77.99	91.72	0.768163	-0.0256749	-0.129425	25.1325	18.1093	26	0	14.418	-0.110745	0.154667	0.311726	17293.8	-1.63286
000017	2019	0.298252	74.82	67.89	0.817616	-0.124557	-0.219849	28.6413	17.9544	27	0	14.5019	-0.682937	0.276182	0.147549	897577	-0.791362
000017	2020	0.0695275	62.97	31.76	0.720498	0.0476954	0.0429705	10.7529	18.3345	28	0	14.5979	0.170644	-0.289945	-0.131655	18118.8	-4.14358
000018	2007	0.322869	16		0.257033	-0.542945	0.0354211	3.08667	19.2512	15	0	12.9078	-0.730779	0	0	1189290	-0.217473
000018	2008	0.0156171	61		0.321194	-0.135065	0.0706052	1.97861	19.0778	16	0	13.0714	-0.198975	0	0	26351	-0.163868
000018	2009	0.184243	56.86		0.286865	0.0581832	-0.00430383	5.63985	19.1204	17	0	13.315	0.081588	0	0	2830657	-0.105343
000018	2012	0.0767346	84.4		0.316993	-0.00143795	-0.00223496	5.16101	18.963	20	0	13.7893	-0.002105	0	0	690127	-0.0859104
000018	2013	0.00365799	89.87		0.269328	0.0460397	0.010021	7.30379	18.9543	21	0	13.9167	0.06301	0	0	36411	-0.274348
000018	2014	0.0278488	83.67		0.297661	0.0232471	0.00749374	17.0839	19.0327	22	0	14.0212	0.033099	0	0	5178	-0.255452
000018	2015	0.425951	40.56	14.11	0.681256	0.0861497	-0.0726954	2.36679	22.1139	23	0	14.1465	0.270278	0	0	2.51793e+07	-4.64783
000018	2016	0.313387	60.16	15.71	0.770794	0.0591137	-0.21135	1.99624	22.801	24	0	14.2538	0.257906	0	0	1.5582e+07	-4.30078
000018	2017	0.473103	37.69	12.67	0.806291	0.0329149	-0.152716	1.34462	23.1801	25	0	14.3324	0.169919	0	0	4.82044e+07	-1.21448
000018	2018	0.600735	48.45	26.35	0.972347	-0.179078	0.0862064	1.22695	22.9854	26	0	14.418	-6.47579	0	0	9.49654e+06	0.5745
000019	2007	0.407514	23.99	24.43	0.215707	0.0953638	-0.0052347	4.45417	19.9641	15	1	12.9078	0.121592	-0.0818084	0.664106	7.55897e+07	-0.140871
000019	2008	0.0206294	39.27	41.38	0.279769	0.0301039	0.000971894	1.43307	20.092	16	1	13.0714	0.041798	0.132069	0.694805	8.24631e+07	-0.0173856
000019	2009	0.154157	42.56		0.413914	-0.0158259	0.00275189	2.11978	20.2506	17	1	13.315	-0.027003	0.0247184	0.500073	4.22513e+07	-0.0059312
000019	2010	0.241169	50.18		0.433623	0.0136459	0.00793206	2.9937	20.3054	18	1	13.4951	0.024093	0.0499111	0.632524	9.47006e+07	0.0487371
000019	2011	0.138649	37.54	34.64	0.162047	0.00908057	-0.0176938	1.5603	20.7834	19	1	13.6549	0.010837	-0.678139	0.421199	3.77611e+07	-1.0455
000019	2012	0.185335	32.67	26.69	0.177289	0.0605595	-0.0396032	1.74473	20.9246	20	1	13.7893	0.07361	0.0680561	0.392544	1.40735e+08	-1.06113
000019	2013	0.158178	34.68	46.95	0.243113	0.0338268	-0.00891628	1.55239	21.0134	21	1	13.9167	0.044692	0.133217	0.403099	1.5737e+08	-0.632212
000019	2014	0.0134583	35.02	15.86	0.139418	0.0122346	0.0220361	2.01812	20.867	22	1	14.0212	0.014217	0.0348651	0.449692	5.40635e+07	-0.613268
000019	2015	0.171246	33.21	28.28	0.0974302	-0.0405113	-0.0433426	4.45204	20.782	23	1	14.1465	-0.044884	0.101094	0.445989	3.4268e+07	-0.557804
000019	2016	0.226583	28.59	15.57	0.109292	0.0764889	0.0523872	5.60933	20.8875	24	1	14.2538	0.085874	-0.115274	0.395972	3.2111e+07	-0.83223
000019	2017	0.278645	39.47	20.22	0.100181	-0.0572251	-0.0886732	0	20.7913	25	1	14.3324	-0.063596	0.159493	0.385367	6.53537e+06	-0.775502
000019	2018	0.203189	36.79	40.53	0.329474	0.0495993	0.0462368	1.21406	22.5903	26	1	14.418	0.073971	-0.890733	-0.00378129	3.82839e+08	-1.23628
000019	2019	0.110272	34.1	29.93	0.31758	0.0567546	0.0280519	1.11935	22.6365	27	1	14.5019	0.083167	-0.0447367	-0.0385482	5.79139e+08	-1.01999
000019	2020	0.181588	35.68	38.75	0.34396	0.0552402	0.0392	1.1838	22.7124	28	1	14.5979	0.084203	-0.035165	0.0477717	3.30306e+08	-0.783413
000020	2007	0.38343	44.92	61.34	0.352331	0.0590066	0.0396939	2.73866	19.7397	15	0	12.9078	0.091106	-0.0711837	0.694493	6.79203e+06	-0.00394982
000020	2008	2.74694e-06	34.66	46.56	0.445208	0.0169429	-0.0416783	1.23844	19.9173	16	0	13.0714	0.030539	0.0654083	0.585394	1.23375e+07	0.00521425
000020	2009	0.201096	85.77	62.75	0.667058	0.00548983	-0.131667	2.25017	20.4446	17	0	13.315	0.016489	-0.224711	0.0958228	2.3761e+07	-0.506792
000020	2010	0.302687	95.71		0.632778	0.0126427	0.078248	2.13249	20.4029	18	0	13.4951	0.034428	-0.0582311	-0.00199307	1.25713e+07	-0.515543
000020	2011	0.123158	91.42		0.58566	0.0155218	0.0720706	1.54565	20.3204	19	0	13.6549	0.037461	-0.0309342	0.0112526	1.78577e+07	-0.510747
000020	2012	0.150903	79.27	87.4	0.588963	0.00475599	0.0270215	1.73404	20.34	20	0	13.7893	0.011571	0.0159822	0.0580256	1.03352e+07	-0.491977
000020	2013	0.113618	89.28	83.98	0.62581	-0.00891149	-0.0948295	1.75043	20.4104	21	0	13.9167	-0.023815	0.127871	0.0644221	1.01387e+07	-0.502613
000020	2014	0.000114252	82.16	63.83	0.758028	0.00661164	0.102768	0	20.874	22	0	14.0212	0.027324	-0.745888	0.0972285	6.48215e+06	-2.1511
000020	2015	0.229475	80.26	79.52	0.72819	-0.00363713	0.150206	6.16779	20.8674	23	0	14.1465	-0.013381	-0.126309	-0.403012	2.8607e+07	-3.46993
000020	2016	0.266184	80.32	66.33	0.494528	0.00862912	-0.0295558	7.9148	20.2652	24	0	14.2538	0.017071	0.26891	0.465084	6.62824e+06	-0.130688
000020	2017	0.233081	85.47	69.99	0.490804	0.00154726	0.0186154	5.32493	20.2609	25	0	14.3324	0.003039	-0.00410854	0.454068	1.02688e+07	-0.138521
000020	2018	0.15527	76.5	68.76	0.475007	0.00533961	-0.0354802	4.22217	20.2405	26	0	14.418	0.010171	0.0519847	0.540526	1.50634e+07	-0.0913908
000020	2019	0.175979	83.08	59.88	0.463615	0.00889022	0.121244	4.23141	20.2358	27	0	14.5019	0.016574	-0.262254	0.336955	3.28804e+06	-0.352744
000020	2020	0.181506	69.72	68.51	0.464384	0.0108799	0.0951278	3.76436	20.2577	28	0	14.5979	0.020313	-0.10237	0.330562	5.47192e+06	-0.370211
000021	2007	0.412412	96.68	90.08	0.322148	0.137866	-0.014388	1.91671	22.3611	14	1	12.9078	0.203386	-0.0196268	0.299246	2.33565e+08	-1.29152
000021	2008	0.000975354	89.01	91.44	0.2002	0.0730608	0.0781483	1.0171	22.1892	15	1	13.0714	0.091349	-0.021673	0.356329	2.08727e+08	-0.973114
000021	2009	0.183035	92.82	72.59	0.271815	0.0489908	0.0909478	2.35889	22.4149	16	1	13.315	0.067278	-0.183296	0.377362	1.94198e+08	-0.991235
000021	2010	0.34303	92.83		0.328237	0.0534523	0.0171654	2.6498	22.6204	17	1	13.4951	0.07957	-0.0443054	0.373909	4.00738e+08	-0.71665
000021	2011	0.215515	88.91		0.582013	0.0212971	0.0164534	1.23651	23.059	18	1	13.6549	0.050952	0.036592	0.277241	2.64387e+08	-0.560423
000021	2012	0.153757	88.91	75.31	0.59178	0.000830159	0.028272	1.20187	23.0438	19	1	13.7893	0.002034	0.0083738	0.289102	2.91021e+08	-0.530954
000021	2013	0.10174	92.24	72.1	0.638573	0.0115742	0.0326994	1.18318	23.3426	20	1	13.9167	0.032024	-0.0997106	0.232534	2.5608e+08	-0.795014
000021	2014	0.0517022	89.49	72.54	0.649905	0.0111108	-0.00685736	1.38056	23.394	21	1	14.0212	0.031737	0.0376154	0.215034	5.16332e+08	-0.770316
000021	2015	0.241957	86.06	60.89	0.636919	0.0126005	0.0342082	1.87361	23.3861	22	1	14.1465	0.034704	0.00774529	0.254701	7.60138e+08	-0.350603
000021	2016	0.160213	85.42	72.4	0.547908	0.0190948	0.0304282	1.73124	23.1843	23	1	14.2538	0.042237	0.0389216	0.334398	1.02115e+09	-0.190506
000021	2017	0.339664	80.91	57.71	0.642835	0.0345731	0.0433551	1.50459	23.5326	24	1	14.3324	0.096799	-0.0124422	0.309485	1.21466e+09	-0.100038
000021	2018	0.0187106	79.14	64.9	0.576803	0.0353427	0.0263034	1.1055	23.4957	25	1	14.418	0.083514	-0.0304549	0.367645	7.76015e+08	-0.145315
000021	2019	0.0620597	68.3	41.21	0.615132	0.0239446	-0.0541997	1.58546	23.6385	26	1	14.5019	0.062215	0.106286	0.486579	1.04127e+09	-0.10114
000021	2020	0.220006	55.09	27.87	0.629761	0.0440538	0.144328	1.92216	23.7976	27	1	14.5979	0.118988	-0.214365	0.196864	1.94244e+09	-0.306507
000022	2007	0.378973	68		0.423781	0.181866	0.219428	1.82636	22.4202	14	1	12.9078	0.31562	-0.222878	0.775592	397292471	0.281623
000022	2008	0.0572565	67		0.35432	0.183248	0.211566	1.14434	22.363	15	1	13.0714	0.283806	-0.270797	0.576986	264539595	0.133991
000022	2009	0.182871	59		0.38121	0.109289	0.131425	2.02313	22.4331	16	1	13.315	0.176617	-0.148047	0.589007	269210606	0.151145
000022	2010	0.276046	63		0.386159	0.133282	0.149439	1.77497	22.5482	17	1	13.4951	0.217128	-0.202016	0.780245	199524278	0.243922
000022	2011	0.149101	53		0.372183	0.102103	0.114092	1.22182	22.6012	18	1	13.6549	0.162632	-0.0911281	0.786283	585894854	0.261261
000022	2012	0.0629965	57.84		0.341554	0.0908063	0.103002	1.26398	22.6374	19	1	13.7893	0.13791	-0.102455	0.567399	492432594	0.157836
000022	2013	0.0806479	54.15		0.35642	0.0874535	0.122123	1.63427	22.7175	20	1	13.9167	0.135886	-0.090226	0.428647	4.05954e+08	0.0877429
000022	2014	0.196491	52.63		0.297041	0.0763846	0.117984	2.12524	22.66	21	1	14.0212	0.108662	-0.101821	0.338569	2.2369e+08	0.0425302
000022	2015	0.163698	47.34	34.12	0.243639	0.0944083	0.141435	1.88088	22.6568	22	1	14.1465	0.124819	-0.171164	0.481757	1.52822e+08	0.0381234
000022	2016	0.102621	55.31	41	0.148552	0.101178	0.12503	1.79019	22.6134	23	1	14.2538	0.118831	-0.154281	0.467444	1.71568e+08	-0.00176836
000022	2017	0.250813	41.29	40.21	0.176595	0.0895068	0.145732	0	22.7996	24	1	14.3324	0.108703	-0.281678	0.448168	2.30427e+08	-0.0155387
000023	2007	0.40237	20.95		0.626924	0.0184855	-0.0846063	1.78743	20.4991	23	0	12.9078	0.049549	0.00358338	0.413184	1.31436e+07	0.133659
000023	2009	0.217198	15.64		0.708031	0.0227237	0.0809719	1.64378	20.7958	25	0	13.315	0.077829	-0.0383662	0.252292	1.87592e+07	0.155247
000023	2010	0.28485	15.88		0.661815	0.0139078	0.135047	1.6475	20.6598	26	0	13.4951	0.041125	-0.141492	0.280666	7.20596e+06	-0.0373858
000023	2011	0.147567	18.03		0.684301	0.00832155	0.0354792	1.3105	20.8127	27	0	13.6549	0.026359	-0.113834	0.193673	1.53992e+07	-0.314216
000023	2012	0.128212	24.66		0.665814	0.00420911	-0.0662435	1.30908	20.9213	28	0	13.7893	0.012595	-0.0971676	0.101663	3.27671e+07	-1.80344
000023	2013	0.0247273	19.68	32.17	0.691395	0.00879055	0.0217842	1.50438	21.0196	29	0	13.9167	0.028485	0.0200079	0.103595	1.54608e+07	-1.59274
000023	2014	0.029056	19.18	34.48	0.711966	0.0102214	-0.0169674	2.20872	21.1112	30	0	14.0212	0.035487	0.0214418	0.0476917	2.78664e+07	-1.6825
000023	2015	0.152553	22.12	29.85	0.714821	0.0170091	0.0188214	0	21.1717	31	0	14.1465	0.059644	-0.0279577	0.0366698	9.40881e+06	-1.8263
000023	2016	0.272025	31.24	35.96	0.699066	0.010455	0.046891	3.61081	21.138	32	0	14.2538	0.034742	-0.0961712	-0.0355139	1.43037e+07	-2.52743
000023	2017	0.307163	25.14	27.51	0.754666	0.0147	0.127575	2.21431	21.3919	33	0	14.3324	0.059918	-0.112564	-0.0714306	4.95129e+07	-1.28988
000023	2018	0.180932	22.6	28.42	0.781529	0.0151418	0.0519817	1.54154	21.565	34	0	14.418	0.069308	-0.0585504	-0.0988666	4.22604e+07	-1.14345
000023	2019	0.119761	18.55	24.45	0.767842	0.0295977	0.0476157	1.48492	21.6473	35	0	14.5019	0.127489	-0.060958	0.0102387	6.16029e+07	-0.483444
000023	2020	0.237103	19.09	20.42	0.739688	0.00960518	0.038118	1.71118	21.5683	36	0	14.5979	0.036899	-0.0419851	0.168555	6532042	-0.614373
000024	2007	0.443389	6.31		0.635771	0.0476012	-0.15942	1.74039	23.9464	14	1	12.9078	0.13069	0	0	1039817130	-2.72482
000024	2008	0.0233742	7.66		0.565149	0.029169	-0.104705	1.05203	24.3459	15	1	13.0714	0.067078	0	0	83837658	-3.68055
000024	2009	0.327236	2.55		0.617889	0.0366299	0.147289	1.2315	24.5923	16	1	13.315	0.095862	0	0	75630570	-3.57495
000024	2010	0.160879	2.26		0.646497	0.0415256	-0.0743301	1.04216	24.8146	17	1	13.4951	0.117469	0	0	43772810	-4.02642
000024	2011	0.0623272	1.7		0.695267	0.0415853	-0.0265148	1.02314	25.1011	18	1	13.6549	0.136465	0	0	69048371	-5.9853
000024	2012	0.350904	3.03		0.730403	0.0391724	0.0466933	1.08639	25.4164	19	1	13.7893	0.1453	0	0	6.75306e+07	-6.17008
000024	2013	0.14622	0.89		0.709661	0.0410944	0.00369981	0.984305	25.6214	20	1	13.9167	0.141539	0	0	3.24441e+08	-4.28009
000024	2014	0.075762	1.42		0.711609	0.0363225	-0.0425009	1.06186	25.7451	21	1	14.0212	0.125949	0	0	5.59182e+07	-5.2522
000025	2007	0.419192	9.3	90	0.754521	0.00792959	-0.0741935	2.01807	20.5436	14	1	12.9078	0.032303	0.0264339	0.563757	1.01351e+06	0.58386
000025	2008	0.00170924		90	0.695731	0.00300206	0.0577307	1.26496	20.2364	15	1	13.0714	0.009866	-0.0133453	0.564039	803363	0.57618
000025	2009	0.206803	12.84		0.680975	0.0132848	0.0432964	4.20681	20.2314	16	1	13.315	0.041642	-0.200237	0.369916	830876	0.368642
000025	2010	0.282965	9.42		0.666757	0.00654202	0.0119155	3.67262	20.2117	17	1	13.4951	0.019631	-0.0275907	0.357838	681755	0.372792
000025	2011	0.142571	5.71		0.647128	0.00219066	-0.0258259	2.5733	20.1624	18	1	13.6549	0.006208	0.0241451	0.566596	2.32262e+06	0.537102
000025	2012	0.0789279	6.82	98	0.688234	0.00150706	-0.0120271	2.52887	20.2846	19	1	13.7893	0.004834	-0.243212	0.405155	3.08228e+07	0.297061
000025	2013	0.129242	11.59	92	0.709393	0.00430526	-0.00375127	3.15196	20.368	20	1	13.9167	0.014815	-0.00583025	0.406391	3.11645e+07	0.349801
000025	2014	5.29514e-17	4.87		0.749071	0.0106238	0.00770745	3.1684	20.508	21	1	14.0212	0.042338	-0.0994383	0.432806	1.03734e+08	0.395588
000025	2015	0.255047	4.97	96.69	0.248214	0.0365699	0.0690381	13.8027	20.8791	22	1	14.1465	0.048644	-0.534406	0.714418	1.47978e+08	-0.102918
000025	2016	0.243089	5.93	99.59	0.235883	0.0232278	0.0486753	9.71361	20.8964	23	1	14.2538	0.030398	-0.0274551	0.651422	6.77369e+07	-0.0952864
000025	2017	0.245976	6.1	74	0.28881	0.0468759	-0.00149152	5.94892	21.0621	24	1	14.3324	0.065912	-0.0697337	0.668857	3.13406e+07	-0.100499
000025	2018	0.213008	7.27		0.337101	0.0519449	-0.0039649	4.76551	21.2291	25	1	14.418	0.07836	-0.0427124	0.736486	3.13431e+07	-0.198935
000025	2019	0.212924	6.19	93.66	0.186276	0.13295	0.0479476	5.36146	21.2215	26	1	14.5019	0.163385	-0.0965261	0.548451	1.24673e+08	-0.396994
000025	2020	0.188297	9.56	84.03	0.189527	0.0352984	0.0638624	4.16033	21.2588	27	1	14.5979	0.043553	0.00363849	0.722614	1.7262e+08	-0.30844
000026	2007	0.393178	3.03	82.52	0.37772	0.0590572	-0.0549107	2.29399	20.7678	14	1	12.9078	0.094904	0.0717138	0.352804	7.9986e+07	-1.11452
000026	2008	0.00404589	12.19	63.37	0.528519	0.0451147	-0.0539313	1.10227	21.0887	15	1	13.0714	0.095687	0.145247	0.270354	173444783	-0.482492
000026	2009	0.089912	14.56	54.76	0.517553	0.0464262	0.0544777	1.63616	21.1446	16	1	13.315	0.09623	-0.0721537	0.227234	5.5062e+07	-0.61094
000026	2010	0.241626	12.59	55.03	0.471559	0.0385869	-0.0404203	1.55777	21.6138	17	1	13.4951	0.07302	-0.326786	0.0772243	6.24055e+07	-1.76746
000026	2011	0.29676	13	62.48	0.518694	0.0549971	-0.14141	1.48763	21.7865	18	1	13.6549	0.114266	0.175899	0.238375	1.50636e+08	-1.12246
000026	2012	0.202545	12.09	53.55	0.564416	0.0347665	0.0137812	1.23596	21.9253	19	1	13.7893	0.079816	-0.0111033	0.261217	1.16308e+08	-0.799529
000026	2013	0.0906281	11.75	58.33	0.56759	0.0365653	0.0222124	1.34069	21.9927	20	1	13.9167	0.084562	-0.0645374	-0.0186376	1.18965e+08	-1.39371
000026	2014	0.0610029	9.31	58.71	0.552603	0.0399431	0.0790615	1.56319	22.0201	21	1	14.0212	0.089279	-0.0471671	0.00289788	1.85726e+08	-1.28705
000026	2015	0.212832	8.28	53.11	0.457733	0.0287387	0.0933053	1.80954	22.1694	22	1	14.1465	0.052997	-0.244009	0.00943155	2.30352e+08	-1.54297
000026	2016	0.213111	10.9	55.58	0.406989	0.02756	0.1138	1.66699	22.1108	23	1	14.2538	0.046475	-0.092474	0.231323	1.89744e+08	-1.11537
000026	2017	0.277318	16.26	58.98	0.310582	0.0398393	0.157818	1.57251	21.9986	24	1	14.3324	0.057787	-0.132666	0.253233	1.36915e+08	-1.21188
000026	2018	0.0656314	13.72	61.06	0.286011	0.0510697	0.0921267	1.10404	22.0041	25	1	14.418	0.071527	-0.0592118	0.330244	1.46877e+08	-1.25507
000026	2019	0.15531	14.33	68.84	0.294179	0.0574085	0.118274	1.4759	22.0479	26	1	14.5019	0.081336	-0.100931	0.298139	1.66689e+08	-1.41622
000026	2020	0.154276	18.69	68.49	0.303269	0.0731881	0.0941124	1.41871	22.1142	27	1	14.5979	0.105045	-0.103796	0.271065	1.33532e+08	-1.6338
000027	2007	0.384382	91.08	65.86	0.438178	0.0792749	0.109089	1.44159	23.9227	14	1	12.9078	0.141103	-0.781788	0.16181	2.24615e+09	-0.0105425
000027	2008	0.0511431	96.29	61.39	0.534477	0.0396085	0.0585985	1.0391	24.1037	15	1	13.0714	0.085084	0.0282389	0.380676	4.12034e+09	0.132374
000027	2009	0.249343	95.87		0.481501	0.0766147	0.100793	1.12743	24.1328	16	1	13.315	0.147762	-0.105099	0.371277	1.70101e+09	0.0994945
000027	2010	0.305334	97.65		0.435322	0.0555879	0.0877614	1.05431	24.093	17	1	13.4951	0.098442	-0.0667953	0.23785	1.28478e+09	-0.015851
000027	2011	0.187463	95.26		0.462982	0.0375399	0.100823	0.974652	24.1735	18	1	13.6549	0.069904	-0.0221936	0.29136	2.61897e+09	-0.00219482
000027	2012	0.20889	81.69		0.457686	0.0351206	0.0815396	0.946113	24.2002	19	1	13.7893	0.064761	-0.128217	0.405727	1.45099e+09	0.0258309
000027	2013	0.0242698	92.56		0.435835	0.0520051	0.0687104	0.953276	24.2316	20	1	13.9167	0.092181	-0.115531	0.534479	1.53585e+09	0.0896368
000027	2014	0.21115	92.16		0.470503	0.0607705	0.082987	1.08622	24.3724	21	1	14.0212	0.11477	-0.124686	0.538351	1.81393e+09	0.0905644
000027	2015	0.284625	94.02	27.72	0.571741	0.0354363	0.0660505	1.08757	24.7849	22	1	14.1465	0.082745	-0.217807	0.335755	4.7397e+09	0.0864717
000027	2016	0.230029	83.34	24.87	0.592068	0.0231118	0.0452305	1.03957	24.8319	23	1	14.2538	0.056656	-0.018549	0.30426	6.43809e+09	0.129818
000027	2017	0.263109	82.68	28.07	0.679887	0.010942	0.0366028	0.990965	25.0701	24	1	14.3324	0.034182	-0.0523069	0.314098	8.78441e+09	0.139035
000027	2018	0.152156	69.08	36.82	0.676944	0.00842076	0.0491227	0.921597	25.1668	25	1	14.418	0.026066	-0.0933256	0.247936	7.33125e+09	0.0502961
000027	2019	0.224048	69.45	34.41	0.650566	0.0190313	0.0541036	0.90672	25.2888	26	1	14.5019	0.054463	-0.124444	0.394033	1.07255e+10	0.20796
000027	2020	0.110476	68.79	50.41	0.633063	0.0374135	0.05429	0.88707	25.46	27	1	14.5979	0.101962	-0.104317	0.17966	1.46838e+10	0.0392233
000028	2007	0.258868	8.77	20.87	0.821899	0.0477336	0.0301774	1.94748	21.7901	14	1	12.9078	0.268014	-0.0257466	0.158981	7.14102e+07	-0.113474
000028	2008	0.0495598	8		0.823731	0.0440975	0.0669333	1.62128	22.0273	15	1	13.0714	0.250172	-0.107979	0.149529	8.49823e+07	-0.16912
000028	2009	0.127008	6.76		0.832209	0.0378829	0.0517523	2.2338	22.3783	16	1	13.315	0.225774	-0.11768	0.139213	1.02939e+08	-0.124301
000028	2010	0.309022	5.68		0.820599	0.0418952	0.0678886	2.21618	22.5649	17	1	13.4951	0.233528	-0.0978441	0.145142	1.77992e+08	-0.102555
000028	2011	0.0589696	6.61		0.813874	0.0427636	0.0296534	1.54746	22.76	18	1	13.6549	0.229755	-0.0658247	0.123974	1.9897e+08	-0.276464
000028	2012	0.10716	6.42	26.53	0.802164	0.0520321	0.0348495	1.8117	22.9528	19	1	13.7893	0.263006	-0.0789568	0.117849	1.93572e+08	-0.344436
000028	2013	0.174122	6.29		0.790499	0.0483111	0.0420539	1.90759	23.1264	20	1	13.9167	0.230601	-0.0777272	0.118978	1.50496e+08	-0.457724
000028	2014	0.0877995	6.61	19.06	0.621854	0.0522133	-0.0621015	1.68908	23.275	21	1	14.0212	0.138077	-0.130249	0.113793	3.42669e+08	-1.66342
000028	2015	0.162924	4.95	13.19	0.578883	0.0595648	0.0792821	0	23.3049	22	1	14.1465	0.141445	-0.126324	0.111055	1.90362e+08	-1.81252
000028	2016	0.204878	4.81	10.1	0.581754	0.0601462	0.0690922	1.50696	23.7826	23	1	14.2538	0.143806	-0.343587	0.180174	2.65886e+08	-1.4614
000028	2017	0.28108	4.88	8.75	0.55569	0.0517704	0.0575238	1.53214	23.8298	24	1	14.3324	0.116519	-0.100096	0.195065	2.04346e+08	-1.47814
000028	2018	0.157745	5.75	16.24	0.519335	0.0466096	0.045717	1.07714	24.0882	25	1	14.418	0.096969	-0.226339	0.164243	2.55482e+08	-2.14384
000028	2019	0.185794	4.5	19.27	0.541779	0.0442778	0.0596753	1.06866	24.2354	26	1	14.5019	0.09663	-0.13081	0.151576	2.45168e+08	-1.2365
000028	2020	0.274758	4.3	12.26	0.573461	0.0434731	0.0379534	1.03047	24.402	27	1	14.5979	0.10192	-0.105208	0.200923	2.93826e+08	-0.638258
000029	2007	0.38513	5.99		0.486968	0.0169076	-0.0229735	1.94248	21.5574	14	1	12.9078	0.032956	-0.142542	-0.0694351	1.38986e+07	-0.663948
000029	2008	0.00309328	12.02		0.47162	0.00845484	-0.0364263	1.19905	21.5411	15	1	13.0714	0.016001	0.0293649	-0.0162977	2.75239e+06	-0.690135
000029	2009	0.273709	6.3		0.638325	0.00601509	-0.122616	2.65909	21.9355	16	1	13.315	0.016631	-0.0380985	-0.100384	1.30812e+06	-1.24443
000029	2010	0.265687	20.01		0.615344	0.025087	-0.0529881	1.95196	21.9409	17	1	13.4951	0.065219	-0.120126	-0.486876	5.61003e+06	-2.46576
000029	2011	0.112202	12.82		0.567289	0.0312717	0.0355841	1.52234	21.8976	18	1	13.6549	0.072269	-0.0438013	-0.0869064	7.78109e+06	-1.5934
000029	2012	0.197382	6.77		0.594074	0.0287804	0.00738258	1.65477	22.035	19	1	13.7893	0.0709	-0.301872	-0.378566	6.68284e+06	-2.61844
000029	2013	0.0362439	5.33	91.57	0.588383	0.0541666	0.0462513	1.44701	22.1619	20	1	13.9167	0.131595	-0.194033	-0.298384	6.07908e+06	-3.02318
000029	2014	0.0312363	5.59	80.16	0.535301	0.068126	0.0736354	2.01744	22.1992	21	1	14.0212	0.146602	-0.174433	-0.120009	3.01612e+06	-3.17418
000029	2015	0.196441	5.59	18.33	0.472851	0.0720272	0.262479	3.39056	22.1536	22	1	14.1465	0.136635	-0.305045	-0.274338	4.89463e+06	-3.3215
000029	2016	0.266313	6.34	23.15	0.335385	0.0822844	0.13913	0	22.0545	23	1	14.2538	0.123808	-0.150347	-0.211958	1.82104e+06	-3.76831
000029	2017	0	7.76	36.43	0.323178	0.0463551	-0.00446226	0	22.1069	24	1	14.3324	0.068489	-0.0463473	-0.120987	817310	-2.57379
000029	2018	0	6	23.66	0.314014	0.107155	0.227731	0	22.2635	25	1	14.418	0.156205	-0.371159	0.0814245	629839	-2.8054
000029	2019	0	3.57	48.32	0.282032	0.110231	0.122943	0	22.3145	26	1	14.5019	0.153532	-0.194187	0.0539323	2.19185e+07	-3.75458
000029	2020	0.138108	6.52	66.78	0.259237	0.0587336	0.0577616	1.61426	22.32	27	1	14.5979	0.079288	-0.084848	0.0174297	749215	-3.60893
000030	2013	0.0849445	59.53	13.51	0.402571	0.083031	-0.0105348	1.07846	22.6848	20	1	13.9167	0.13898	-1.64901	0.359861	1.7716e+08	-0.15169
000030	2014	0.115533	63.52	10.21	0.345046	0.0924775	0.0494923	1.37481	22.7072	21	1	14.0212	0.141197	-0.122074	0.349325	1.4699e+08	-0.231502
000030	2015	0.206709	59.65	11.04	0.343888	0.0649253	0.041266	1.4322	22.8133	22	1	14.1465	0.098955	-0.157626	0.270032	1.29168e+08	-0.239825
000030	2016	0.175224	63.89	10.82	0.3635	0.0745751	0.0662157	1.55875	22.9286	23	1	14.2538	0.117164	-0.102409	0.299347	3.9262e+08	-0.240422
000030	2017	0.358121	66	13.5	0.389791	0.0790107	0.0446624	1.38934	23.0616	24	1	14.3324	0.129481	-0.084669	0.293509	3.54857e+08	-0.267053
000030	2018	0.106172	67.76	16.91	0.389844	0.0747868	0.0292828	0.96114	23.1813	25	1	14.418	0.12257	-0.0570973	0.360924	5.7883e+08	-0.237105
000030	2019	0.0642339	70.73	16.12	0.423117	0.0683588	0.0283393	1.08321	23.2821	26	1	14.5019	0.118497	-0.0283991	0.503015	5.81172e+08	-0.239187
000030	2020	0.165268	73.51	16.42	0.427812	0.0628197	0.0412769	1.33169	23.3948	27	1	14.5979	0.109789	-0.0722459	0.544425	6.29725e+08	-0.278898
000031	2009	0.310314	2.94		0.513593	0.02829	0.00592624	2.04649	23.3101	16	1	13.315	0.058161	-0.438772	-0.0533541	4.58204e+07	-0.698997
000031	2012	0.327177	1.97	18.47	0.782565	0.0195323	0.0758739	1.00955	24.274	19	1	13.7893	0.08983	-0.166792	-0.366424	2.80741e+08	-4.0331
000031	2013	0.0234802	1.63	17.23	0.779069	0.0226385	-0.0808296	0.944796	24.4271	20	1	13.9167	0.102469	-0.000283028	-0.333931	9.62928e+07	-3.34186
000031	2014	0.0619448	1.84	24.19	0.769711	0.0194943	-0.0445208	1.10103	24.5587	21	1	14.0212	0.084651	-0.189029	-0.442691	2.33234e+08	-2.94529
000031	2015	0.370967	1.3	26.49	0.79961	0.0180982	-0.0328302	1.26024	24.7364	22	1	14.1465	0.090315	-0.0862261	-0.488196	1.86683e+08	-3.81063
000031	2016	0.278904	1.33	41.69	0.815795	0.0217612	0.111585	1.07982	24.8387	23	1	14.2538	0.118136	-0.166736	-0.371306	1.95565e+08	-2.141
000031	2017	0.518072	4.77	39.7	0.844959	0.0229017	0.0226767	0	25.0507	24	1	14.3324	0.147714	-0.150095	-0.137595	3.64233e+07	-1.45734
000031	2018	0.116149	8.05	33.98	0.849079	0.0219844	-0.0204434	0.946159	25.236	25	1	14.418	0.145668	-0.199292	-0.30798	5.06798e+07	-3.25161
000031	2019	0.520166	1.61	30.05	0.767767	0.0202277	0.0221909	0.963801	25.9337	26	1	14.5019	0.087101	-0.724162	-0.227027	2.38953e+09	-0.920826
000031	2020	0.384728	8.53	48.7	0.771622	0.00561713	0.0491021	0.943292	26.0209	27	1	14.5979	0.024596	-0.158447	-0.209305	1.62237e+09	-0.945065
000032	2007	0.390767	22.79	35.31	0.551232	0.0507621	0.283966	1.56159	21.3302	14	1	12.9078	0.113114	-0.436599	-0.18486	6.0427e+07	-0.69553
000032	2008	0.047887	26.13	35.07	0.413141	0.0602014	-0.0556851	1.18518	21.0309	15	1	13.0714	0.102582	0.0845731	-0.01206	6.05144e+07	-0.869191
000032	2009	0.132316	19.05	22.27	0.448143	0.0336127	0.142464	1.84523	21.0867	16	1	13.315	0.060908	-0.138999	-0.149531	1.23533e+07	-1.08217
000032	2010	0.300738	21.04		0.461773	0.0323408	0.0059287	1.99218	21.1217	17	1	13.4951	0.060088	-0.000114553	-0.0885052	1.69924e+07	-1.21458
000032	2011	0.109375	25.59		0.447662	0.0285109	0.0223584	1.29817	21.177	18	1	13.6549	0.051619	-0.0664234	0.162458	1.00019e+07	-0.449821
000032	2012	0.12255	35.87	46.61	0.380335	0.105781	0.0150432	1.38493	21.2492	19	1	13.7893	0.170706	-0.132982	0.0259807	4.50566e+06	-0.937395
000032	2013	0.104383	33.14	29.85	0.32395	0.0099978	-0.0363642	1.66853	21.1297	20	1	13.9167	0.014789	0.0528213	0.146196	3.61955e+06	-0.950028
000032	2014	0.0108386	34.86	40.13	0.460739	0.0346485	0.0282061	1.38646	21.741	21	1	14.0212	0.064252	-0.382546	0.272804	2.36257e+07	-1.33929
000032	2015	0.282273	29.72	22.91	0.290364	0.0232679	0.15752	3.33473	21.4774	22	1	14.1465	0.032788	-0.120716	0.125772	1.82374e+07	-1.48812
000032	2016	0.251755	36.11	35.58	0.20752	0.0234001	0.0401932	2.61054	21.3939	23	1	14.2538	0.029528	-0.0522125	0.139031	9.43917e+06	-1.71684
000032	2017	0.244638	20.85	20.11	0.186046	0.00677977	0.0694182	1.9199	21.3794	24	1	14.3324	0.008329	-0.0715068	0.0706865	1.37515e+07	-2.01642
000032	2018	0.0218859	26.23	16.96	0.295935	0.0519051	0.0957075	1.43484	21.4903	25	1	14.418	0.073722	-0.0753663	0.215307	8.67776e+06	-1.82587
000032	2019	0.104173	27.45	35.7	0.292026	0.0673634	0.0314582	2.78876	21.5744	26	1	14.5019	0.09515	-0.0905711	0.18087	2.10223e+07	-2.06579
000032	2020	0.123752	37.4	32	0.300958	0.0730834	-0.0484453	3.15208	21.6733	27	1	14.5979	0.104548	-0.00920699	0.376334	2.86008e+06	-1.26652
000033	2007	0.350734	47.29		0.394812	0.00376211	0.0568181	2.91333	20.0356	14	0	12.9078	0.006216	0	0	6.22745e+06	0.139854
000033	2008	0.00418863	46.96		0.337881	0.00758676	0.0488773	1.89962	19.9572	15	0	13.0714	0.011458	0	0	2.07425e+06	0.105907
000033	2009	0.230468	36.96		0.429536	-0.0483359	0.00234398	5.16068	20.0249	16	0	13.315	-0.084731	0	0	2.2708e+06	-0.0476161
000033	2011	0.120154	34.04		0.430425	0.00545753	0.0605212	2.74164	20.0615	18	0	13.6549	0.009582	0	0	1.19968e+07	-0.145626
000033	2012	0.184222	29.26	70	0.428603	-0.0542341	0.0293789	3.42313	19.9676	19	0	13.7893	-0.094915	0	0	4.79582e+06	-0.0707284
000033	2013	0.0990338	33.59	72.15	0.518756	0.00617091	0.0758002	2.76942	20.1522	20	0	13.9167	0.012823	0	0	1.18967e+08	-0.0553576
000033	2014	0.0193197	27.34	52.97	1.41103	-0.96238	0.00955881	0	19.9621	21	0	14.0212	0	0	0	8.07867e+06	0.981921
000033	2015	0.439975	18.47	73.37	0.977342	0.164268	0.103446	0	19.8661	22	0	14.1465	7.24974	0	0	5.0201e+06	-61.8257
000033	2016	0	36.18	88.77	0.928519	0.0174995	-0.0947038	0	19.5813	23	0	14.2538	0.244814	0	0	1.10115e+06	-18.6208
000034	2007	0.45209	38.85	45.76	3.51989	-0.789375	0.0585858	4.41399	19.6094	14	1	12.9078	0	0.346798	0.269427	717914	9.35157
000034	2008	1.8134e-06	32.21	40.26	7.14395	-1.52649	0.0126977	4.56154	19.0327	15	0	13.0714	0	0.389964	0.0290305	939490	22.3076
000034	2009	0.178913	25.63		6.34771	0.816543	0.00172298	14.8187	18.8314	16	0	13.315	0	-2.11357	0.0257145	1.02202e+06	18.7434
000034	2010	0.32049	21.9		0.650283	2.63724	0.213594	9.71055	19.0567	17	0	13.4951	7.54108	-3.54914	0.203553	2.78918e+06	-0.60133
000034	2011	0.149217	22.28		0.589127	0.0799646	0.0430001	7.01394	19.1512	18	0	13.6549	0.194621	-0.0305919	0.326047	2.30138e+07	-0.45862
000034	2012	0.151622	21.56	20.45	0.538522	0.0207427	-0.0412026	7.73003	19.0811	19	0	13.7893	0.044948	0.0774327	0.330873	2.34738e+07	-0.173788
000034	2013	0.0530416	22.08	17.62	0.719504	0.0443321	0.0191809	4.51891	19.751	20	0	13.9167	0.158049	-1.05228	-0.074345	1.03708e+07	-0.057061
000034	2014	2.32149e-05	24.92	23.47	0.641221	0.13315	-0.0609814	5.69751	19.9504	21	0	14.0212	0.371121	-0.0469172	0.00474062	1.36523e+07	0.1658
000034	2015	0.212407	24.62	29.56	0.582597	0.0476849	-0.0301386	21.8187	19.9203	22	0	14.1465	0.114242	-0.0143454	-0.269844	1.39206e+06	-0.796682
000034	2016	0.196315	26.34	53.61	0.844418	0.0236415	0.0203016	1.38382	23.5587	23	0	14.2538	0.151955	-3.9449	0.0769947	4.96848e+07	-1.87606
000034	2017	0.381128	31.34	63.99	0.861665	0.0297937	-0.0120215	0	23.9126	24	0	14.3324	0.215374	0.0541358	0.194555	1.34916e+09	0.127191
000034	2018	0.0884113	41.41	69.01	0.851975	0.0198583	0.0138747	1.10427	23.9808	25	0	14.418	0.134155	-0.0179219	0.17566	1.43079e+09	0.0200299
000034	2019	0.183046	36.34	69.31	0.851301	0.0238489	0.0509715	1.21523	24.105	26	0	14.5019	0.160384	-0.109072	0.145608	1.31629e+08	-0.11901
000034	2020	0.335325	32.4	53.1	0.846763	0.0203359	0.0474728	1.23226	24.1472	27	0	14.5979	0.132708	-0.0705213	0.150817	3.04496e+08	-0.0786984
000035	2007	0.426678	90.01		3.5691	0.24827	-0.000851241	0	19.9793	13	0	12.9078	0	-0.388469	0.750238	794357	3.76772
000035	2012	0	100		7.03434	-2.06576	-1.28297	0	19.5453	18	0	13.7893	0	0.309761	0.585319	0	14.731
000035	2014	0.113584	44.32	51.71	0.504266	0.0534843	0.0224458	1.57862	21.9088	20	0	14.0212	0.107889	-1.80351	0.39815	6.36637e+08	0.046056
000035	2015	0.331199	38.99	36.61	0.579366	0.0518741	0.0358367	2.13405	22.2046	21	0	14.1465	0.123324	-0.250027	0.268753	3.56016e+08	0.132611
000035	2016	0.189243	36.13	25.63	0.65617	0.0352963	0.0375887	1.7705	22.5148	22	0	14.2538	0.102656	5.98386e-05	0.454449	6.2012e+08	0.300327
000035	2017	0.240296	22.76	20.38	0.625057	0.0276614	0.00432286	0	22.8189	23	0	14.3324	0.073775	-0.169626	0.350982	8.37515e+08	0.150624
000035	2018	0.127663	22.45	16.79	0.626002	0.0252355	0.0238153	1.40173	22.899	24	0	14.418	0.067475	-0.0531932	0.618788	6.03898e+08	0.367051
000035	2019	0.365648	12.22	10.43	0.752553	0.0162707	0.0507474	1.04151	24.5797	25	0	14.5019	0.065754	-1.03257	0.141566	3.5525e+09	0.197879
000035	2020	0.0919922	12.58	9.69	0.751984	0.0164458	0.0596804	0.959058	24.6428	26	0	14.5979	0.066309	-0.0803195	0.195289	3.52197e+09	0.213195
000036	2007	0.500546	30.62		0.80142	-0.0715256	0.0324886	1.32895	23.3202	13	0	12.9078	-0.360186	0.00165538	0.290923	3.99618e+08	0.325608
000036	2008	0.000597928	8.03		0.536554	-0.134185	0.03167	1.18218	21.8447	14	0	13.0714	-0.289538	0.208471	-0.266647	5.8339e+06	-2.31819
000036	2009	0.282408	1.56		0.441038	0.139975	0.307104	2.79838	21.8605	15	0	13.315	0.25042	-0.429832	-0.0954167	7144562	-2.08077
000036	2010	0.293475	20.62		0.47908	0.0727661	0.251534	1.53697	22.1524	16	0	13.4951	0.139688	-0.410915	-0.249891	9.34937e+06	-2.53876
000036	2011	0.0834156	55.05		0.40477	0.0254186	-0.112552	1.12352	22.0745	17	0	13.6549	0.042704	0.0628015	-0.124566	1.92476e+06	-1.96092
000036	2012	0.219394	39.86		0.430298	0.0202321	-0.0390971	1.34948	22.1742	18	0	13.7893	0.035513	-0.056682	-0.14701	6.50182e+06	-2.45184
000036	2013	0.0603685	11.43		0.395484	0.0273811	-0.0633363	1.1669	22.1574	19	0	13.9167	0.045294	0.0304806	0.0538325	9.84341e+06	-2.07594
000036	2014	0.0249848	19.87	8.61	0.454282	0.00659568	-0.392711	1.57105	22.2425	20	0	14.0212	0.012086	0.203699	-0.365564	9.29735e+06	-2.49008
000036	2015	0.179639	55.98	18.78	0.584915	0.0146502	0.0168568	2.15061	22.5895	21	0	14.1465	0.035295	-0.305233	-0.498734	2.53979e+06	-3.11735
000036	2016	0.15214	2.44	41.01	0.586168	0.139128	0.216217	1.56665	22.998	22	0	14.2538	0.336194	-0.411467	-0.26075	4.89944e+06	-1.06717
000036	2017	0.292931	6.56	12.38	0.417036	0.157407	-0.0287247	1.59743	22.8887	23	0	14.3324	0.270013	-0.108154	-0.0181797	3.09898e+06	-1.61101
000036	2018	0.258187	10.48	63.41	0.500599	0.0946602	0.257783	1.07758	23.1114	24	0	14.418	0.189548	-0.454835	-0.122983	1.47219e+08	-1.98339
000036	2019	0.209054	14.67	43.8	0.534994	0.0733844	0.123389	1.06154	23.2199	25	0	14.5019	0.157814	-0.22608	-0.199162	5.99884e+06	-2.19003
000036	2020	0.151191	27.66	62.65	0.462818	0.0712739	-0.0497035	1.00741	23.1069	26	0	14.5979	0.132681	0.0213917	-0.185456	2.7999e+06	-2.11726
000037	2007	0.473859	97	97	0.663922	0.0175666	0.036498	1.20622	22.4376	13	1	12.9078	0.05227	-0.0304865	0.686573	81394000	0.499071
000037	2008	0.0165122	97	57	0.611732	0.00297512	0.0664871	0.922829	22.3299	14	1	13.0714	0.007663	-0.119525	0.481619	1.17418e+08	0.218921
000037	2011	0.184043	96.93		0.653787	0.00165634	0.0499354	0.957894	22.4194	17	1	13.6549	0.004784	-0.000852554	0.436387	1.18968e+08	0.205439
000037	2012	0.250495	99		0.688802	-0.0424496	0.0191557	1.04005	22.4346	18	1	13.7893	-0.136407	0.0285958	0.475109	8.83564e+07	0.219788
000037	2013	0.0474651	98.93	95.69	0.669176	0.0134881	0.0886495	1.02674	22.4171	19	1	13.9167	0.040771	-0.0967589	0.451784	1.38777e+07	0.145506
000037	2014	0.0527321	99.29		0.727446	-0.0833856	0.112978	1.39053	22.3439	20	1	14.0212	-0.305941	-0.0382612	0.459656	8.55499e+07	0.251025
000037	2015	0.228275	99.17	99.23	0.880147	-0.181081	0.0843808	2.13088	22.2449	21	1	14.1465	-1.51086	-0.0135617	0.3331	3.48101e+07	0.322898
000037	2016	0.302533	99.7	96.42	0.536181	0.289836	0.212279	1.68805	22.1966	22	1	14.2538	0.62489	-0.545221	0.438649	1.52488e+07	-0.383061
000037	2017	0.272623	99.69	96.68	0.298029	0.000130757	0.0682431	1.41933	21.7824	23	1	14.3324	0.000186	0.0352196	0.66573	6.53048e+07	-0.252026
000037	2018	0.00459306	98.71	92.33	0.384122	0.00376543	0.0715309	1.06135	21.9194	24	1	14.418	0.006114	-0.0334715	0.541306	1.52775e+08	-0.25759
000037	2019	0.198528	96.47	73.13	0.359328	0.007981	0.0630405	2.00837	21.8924	25	1	14.5019	0.012457	-0.0391409	0.54891	7.52421e+07	-0.292571
000037	2020	0.246795	97.99	81.6	0.308885	0.0224855	0.0863092	1.83095	21.8288	26	1	14.5979	0.032535	-0.0830331	0.563605	1.86709e+07	-0.923122
000038	2010	0	21.93		0.642323	0.0579604	-0.136131	0	20.0651	16	0	13.4951	0.162047	0.23091	-0.13443	1037057	-164.107
000038	2011	0	64.76	63.37	0.697332	0.00415061	-0.142134	0	20.262	17	0	13.6549	0.013713	0.16037	-0.305026	45990	-103.659
000038	2012	0	36.7	56.43	0.682689	0.00456929	0.0867874	0	20.2292	18	0	13.7893	0.0144	-0.0759567	-0.182799	3880	-48.7522
000038	2013	0.0892219	8.64	56.69	0.703714	0.00426979	0.0660203	1.38016	20.3389	19	0	13.9167	0.014411	-0.0869704	-0.348706	24874	-31.7256
000038	2014	0.000486332	4.16	24.76	0.785173	-0.0804334	0.0239223	1.63895	20.3424	20	0	14.0212	-0.374411	0.0567078	-0.32034	2733	-15.5181
000038	2015	0.209465	5.99	51.4	0.792083	0.0108252	0.0941418	3.80111	20.4286	21	0	14.1465	0.052065	-0.114426	-0.333116	25082	-15.0542
000038	2016	0.332691	26.65	28.89	0.200153	0.0376119	0.0556676	1.18116	22.5786	22	0	14.2538	0.047024	-3.9449	0.0326992	8.81306e+07	-0.829281
000038	2017	0.270133	14.41	23.58	0.0649802	0.0620898	-0.0128056	1.1427	22.4763	23	0	14.3324	0.066405	-0.0506714	0.393078	4.30298e+06	-1.14667
000038	2018	0.176881	31	46.64	0.133376	-0.841409	-0.214216	1.45824	21.8331	24	0	14.418	-0.970905	0.392923	0.150219	1.96327e+06	-5.5402
000038	2019	0.209067	40.18	36.87	0.0559557	0.0424753	-0.19796	1.52364	21.7939	25	0	14.5019	0.044993	0.149209	0.362991	18590.1	-1.68614
000038	2020	0.185922	56.85	49.1	0.102017	0.0245304	-0.0984512	1.29692	21.8984	26	0	14.5979	0.027317	0.0659409	0.380737	2.77112e+07	-0.950781
000039	2007	0.461079	27	42.18	0.565698	0.0823334	-0.0268754	1.69176	24.4219	15	1	12.9078	0.189576	-0.338033	0.17468	2008993000	-0.373589
000039	2008	0.0224159	26	47.3	0.567842	0.0487647	0.0974174	0.939337	24.2659	16	1	13.0714	0.11284	-0.0212681	0.0816186	2382564000	-0.365438
000039	2009	0.0447107	10.72		0.576357	0.0289282	0.0259563	1.33728	24.3438	17	1	13.315	0.068284	-0.00183857	0.144711	1370472000	-0.274967
000039	2010	0.393887	24.86		0.645179	0.0526663	0.0273948	1.57297	24.7147	18	1	13.4951	0.14843	-0.106039	0.308694	2116817000	-0.14332
000039	2011	0.282753	18.1		0.664184	0.0568496	0.0350276	1.07048	24.8878	19	1	13.6549	0.169288	-0.128756	0.143542	2998389000	-0.365386
000039	2012	0.136783	21.05	22.13	0.648892	0.0306455	0.0356062	1.06301	24.8663	20	1	13.7893	0.087282	-0.0520405	0.0221802	2087094000	-0.475728
000039	2013	0.0944662	14.61	25.18	0.662616	0.0362849	0.0378747	1.09597	25.0083	21	1	13.9167	0.107548	-0.0148526	0.152503	6929534000	-0.239204
000039	2014	0.237009	11.2	19.27	0.689185	0.0345644	0.0733055	1.16523	25.1981	22	1	14.0212	0.111206	-0.0640967	0.266772	12873151000	-0.0216175
000039	2015	0.382732	12.97	12.35	0.667536	0.0212804	-0.0338152	1.1072	25.3939	23	1	14.1465	0.064008	-0.118156	0.27819	12346982000	0.0553061
000039	2016	0.0801599	8.87	7.86	0.685954	0.00589804	0.0187909	1.01499	25.5485	24	1	14.2538	0.018781	-0.0623136	0.18641	7239592000	-0.0480037
000039	2017	0.552068	16.37	8.94	0.668943	0.0241831	0.0327353	1.08098	25.5954	25	1	14.3324	0.073048	-0.0710995	0.190988	1707232000	-0.0575824
000039	2018	0.330232	14.42	10.67	0.670181	0.0256065	0.000885753	0.944346	25.7914	26	1	14.418	0.077638	-0.170452	0.25299	4846517000	-0.0447854
000039	2019	0.100599	6.39	10.17	0.680212	0.0145846	0.0205599	0.951001	25.8714	27	1	14.5019	0.045607	-0.0971407	0.102732	6566372000	-0.14612
000039	2020	0.184665	11.11	15.11	0.631672	0.0411167	0.0876161	1.0001	25.7083	28	1	14.5979	0.111631	-0.0724449	0.250767	3318846000	-0.00642319
000040	2007	0.37245	47.79		0.498439	0.0310107	0.0276519	2.16288	21.524	13	0	12.9078	0.061828	0.0760187	0.457537	1.33022e+08	-0.131513
000040	2008	0.0212882	16.46		0.594995	-0.0549202	-0.102279	1.25738	21.5811	14	0	13.0714	-0.135604	0.0758121	0.237558	4.05351e+07	-0.270558
000040	2012	0.238456	39.86		0.593918	0.0676693	-0.1111	1.42068	21.777	18	0	13.7893	0.16664	-0.0376093	-0.112381	1.01669e+07	-1.85578
000040	2013	0.0670321	12.51		0.683762	0.0259722	-0.119087	1.17623	22.0997	19	0	13.9167	0.082129	-0.0892688	-0.334554	4.70012e+06	-4.92459
000040	2014	0.0133952	5.89	39.14	0.702902	0.0124534	-0.0159551	1.4208	22.1748	20	0	14.0212	0.041917	0.0223166	-0.212052	1.83133e+06	-4.03118
000040	2015	0.233496	6.53	21.13	0.804167	0.00916611	0.0282192	1.83098	22.6356	21	0	14.1465	0.046806	-0.508952	-0.447445	3.52599e+07	-7.42522
000040	2016	0.129561	36.31	39.08	0.365806	0.0101423	-0.0163905	1.10993	23.5733	22	0	14.2538	0.015992	-0.980467	-0.245096	3.231e+09	-2.27201
000040	2017	0.375686	27.6	27.59	0.600067	0.0186808	0.00528476	1.19119	24.0872	23	0	14.3324	0.04671	-0.16403	0.117161	1.85991e+09	-1.17273
000040	2018	0.415252	25.33	26.74	0.576703	0.0327234	-0.111357	0.920839	24.262	24	0	14.418	0.077306	0.12936	0.181796	3.72931e+09	-0.58443
000040	2019	0.307331	38.96	36.55	0.563673	-0.0308879	0.0187297	0.831874	24.1568	25	0	14.5019	-0.070791	-0.0149746	0.299534	1.30298e+09	-0.337606
000040	2020	0.178357	32.32	50.35	0.534554	-0.0397307	0.0209051	0.809312	23.9891	26	0	14.5979	-0.085361	-0.0485394	0.436153	3.89949e+08	-0.209089
000042	2007	0.449264	7.55		0.645092	0.0378687	-0.0419933	1.37152	22.405	13	1	12.9078	0.1067	-0.248192	-0.128079	4.88077e+07	-0.69238
000042	2008	0.000138056	3.2		0.686198	0.00122335	-0.0574442	0.955843	22.4368	14	1	13.0714	0.003898	-0.0724299	-0.287265	3.56259e+07	-0.949318
000042	2009	0.253247	2.8		0.680323	0.0412536	0.146151	1.50512	22.5921	15	1	13.315	0.129048	-0.351134	-0.428946	1.32794e+07	-1.25728
000042	2010	0.26213	7.1		0.648746	0.0533178	-0.027151	1.26053	22.6387	16	1	13.4951	0.151793	-0.0499693	-0.304304	9.8845e+06	-2.45119
000042	2011	0.0849152	2.26		0.646232	0.0446433	-0.0165666	1.10686	22.69	17	1	13.6549	0.126194	-0.0945181	-0.312107	1.40212e+07	-3.16764
000042	2012	0.112692	1.05		0.613915	0.0547953	0.0483403	1.25418	22.7404	18	1	13.7893	0.141926	-0.166404	-0.283632	8.76376e+06	-3.27527
000042	2013	0.331636	1.22		0.616542	0.0506994	0.020724	1.38289	22.8025	19	0	13.9167	0.132216	-0.117276	-0.303142	2.76799e+07	-3.91573
000042	2014	0.105705	2.02	61.96	0.796201	0.0188696	-0.100339	1.24944	23.5081	20	0	14.0212	0.092589	-0.254844	-0.484949	1.85958e+07	-5.60416
000042	2015	0.202871	24.23	49.45	0.771898	0.01624	-0.034394	1.2424	23.9269	21	0	14.1465	0.071196	-0.20808	-0.489169	7.24756e+07	-2.02947
000042	2016	0.28588	1.06	21.92	0.799012	0.00759698	0.0599563	0	24.0961	22	0	14.2538	0.037798	-0.157493	-0.488369	6.17035e+07	-2.23432
000042	2017	0.414364	1.74	9.27	0.842186	0.0139592	-0.118846	1.06574	24.4988	23	0	14.3324	0.088453	-0.0981446	-0.397794	6.04172e+07	-2.09941
000042	2018	0.279479	1.44	14.65	0.833525	0.0090107	0.06518	0.995526	24.553	24	0	14.418	0.054126	-0.0781398	-0.274563	3.82254e+07	-1.85483
000042	2019	0.351916	1.83	45.77	0.822497	0.0149211	-0.0186655	0.98251	24.5331	25	0	14.5019	0.084061	-0.0875369	-0.450322	5.49432e+08	-2.29211
000042	2020	0.334756	1.02	47.3	0.815569	0.00359926	0.0276239	0.952447	24.5175	26	0	14.5979	0.019515	-0.151974	-0.391865	1.32749e+07	-3.03585
000043	2007	0.449658	23.81	56.89	0.560218	0.0679396	-0.0663548	1.30816	22.1062	13	1	12.9078	0.154485	-0.313714	0.131522	1.25061e+08	-1.95129
000043	2008	0.00177379	21.49	31.97	0.633892	0.00498444	-0.0700657	0.931273	22.2842	14	1	13.0714	0.013615	0.0183194	0.0632859	1.35809e+08	-1.69277
000043	2009	0.271682	9.25		0.677765	0.0145018	0.0830831	1.09948	22.5868	15	1	13.315	0.045004	-0.141701	-0.0992587	1.44046e+08	-0.990534
000043	2010	0.477527	5.44		0.70257	0.0372087	-0.0273783	1.03601	22.7955	16	1	13.4951	0.125101	-0.167999	-0.0408686	2.04759e+08	-1.11342
000043	2011	0.191407	4.06		0.693301	0.0451773	-0.0575688	0.882828	23.1289	17	1	13.6549	0.147302	-0.151348	0.0324851	3.88248e+08	-0.547277
000043	2012	0.296827	5.25	32.27	0.720261	0.0301879	-0.0502124	1.06053	23.3923	18	1	13.7893	0.107914	-0.0873761	-0.0366366	1.84929e+08	-0.418208
000043	2013	0.100264	7.94	29.97	0.767877	0.0281874	-0.0773275	0.996371	23.5978	19	1	13.9167	0.121433	-0.124008	-0.14202	1.18479e+08	-0.809573
000043	2014	0.119369	14.1	32.45	0.79297	0.0239007	-0.133306	1.09009	23.7224	20	1	14.0212	0.115446	0.0242249	-0.0895996	7.77699e+07	-0.696098
000043	2015	0.205409	5.2	18.73	0.794793	0.0162017	0.0235585	1.14542	23.8536	21	1	14.1465	0.078953	-0.201214	-0.0853583	4.17886e+07	-0.201503
000043	2016	0.300343	8.72	30.65	0.78246	0.00631812	0.10755	1.15866	23.8021	22	1	14.2538	0.029044	-0.0962874	0.00478515	5.41356e+08	-0.231754
000043	2017	0.32298	7.88	22.19	0.759415	-0.00181688	0.134064	1.09821	23.6737	23	1	14.3324	-0.007552	-0.081047	0.0828442	3.44185e+08	-0.0932399
000043	2018	0.00391552	4.52	9.04	0.630899	0.0622548	0.0967887	1.00782	23.3062	24	1	14.418	0.168666	-0.0826227	0.0365328	1.43431e+08	-0.126865
000045	2007	0.294243	40.45	29.69	0.345222	0.0175829	0.0354315	1.64184	20.3384	13	1	12.9078	0.026853	-0.0109611	0.638613	2.26536e+07	-0.0425805
000045	2008	0.00230343	76.47	40	0.262577	0.0781435	0.0548104	1.34635	20.1537	14	1	13.0714	0.105968	0.0355033	0.688684	3.38013e+07	0.00369367
000045	2009	0.119275	62.83		0.385411	0.0473676	0.0589856	4.07943	20.5033	15	1	13.315	0.077072	-0.173617	0.476352	5.96665e+07	0.0831244
000045	2010	0.285131	51.48		0.186933	0.0245915	0.0343681	2.54866	21.2273	16	1	13.4951	0.030245	-1.0435	-0.151702	1.64876e+08	-1.12425
000045	2011	0.246923	55.05		0.242557	0.0270517	0.0153471	1.67396	21.3156	17	1	13.6549	0.035714	0.199926	0.0376054	4.85887e+08	-0.345456
000045	2012	0.111103	65.78	35.07	0.307152	-0.0430641	-0.0824984	1.31927	21.3549	18	1	13.7893	-0.062155	0.193165	0.199089	1.27989e+08	-0.138539
000045	2013	0.120091	64.76	44.22	0.194236	0.0165591	-0.0654775	1.35145	21.7712	19	1	13.9167	0.020551	-0.375223	-0.122968	1.07759e+08	-0.961172
000045	2014	0.0679421	59.93	52.26	0.221956	-0.0402409	-0.017253	1.73926	21.761	20	1	14.0212	-0.051721	0.0698163	0.0168796	4.89193e+07	-0.920418
000045	2015	0.161319	68.08	48.91	0.267673	0.0028616	0.0133308	2.39025	21.8116	21	1	14.1465	0.003908	-0.0127957	0.20026	1.71345e+07	-1.06745
000045	2016	0.245499	60.17	56.48	0.164936	-0.0211843	-0.0134151	1.79837	22.139	22	1	14.2538	-0.025368	-0.369	0.253555	1.14577e+08	-2.11106
000045	2017	0.283031	59.65	46.54	0.160336	0.0175563	-0.00679705	1.28985	22.1573	23	1	14.3324	0.020909	0.0485718	0.220395	2.54484e+08	-1.68447
000045	2018	0.102226	62.02	39.2	0.251066	-0.0134878	-0.0996913	0.865684	22.2535	24	1	14.418	-0.018009	0.21556	0.319961	3.80416e+08	-1.12933
000045	2019	0.170081	61.2	42.38	0.149354	-0.00408851	0.0845535	0.942106	22.2343	25	1	14.5019	-0.004806	-0.0345903	0.405993	6.188e+08	-0.672483
000045	2020	0.0937986	63.86	43.16	0.215358	0.00875284	0.000388553	0.902737	22.3266	26	1	14.5979	0.011155	0.0378431	0.250676	5.64014e+08	-0.537569
000048	2007	0.427149	7.28	20.3	1.15771	0.0265266	0.121546	2.24344	20.8465	13	0	12.9078	0	-0.117788	0.303339	7.09193e+07	1.31962
000048	2008	0.00813765	6.74	19.02	1.10768	0.0332624	0.128266	1.45116	20.9513	14	0	13.0714	0	-0.198078	0.0301723	6.87337e+07	1.05835
000048	2009	0.146884	5.79		1.00044	0.062568	0.23689	3.17142	20.5795	15	0	13.315	0	-0.238648	0.442648	3.39239e+07	0.862909
000048	2010	0.0684147	10.28		1.03016	-0.0317826	0.0530903	3.60456	20.4883	16	0	13.4951	0	0.0709636	0.586691	8.37199e+07	0.945633
000048	2011	0.209313	8.82		0.648379	0.390126	0.0237221	3.08892	20.9553	17	0	13.6549	1.1095	-1.42744	0.271681	7.46678e+07	0.00705607
000048	2012	0.0512871	10.76	20.11	0.592418	0.0249751	-0.0207717	2.71981	20.9153	18	0	13.7893	0.061276	0.0136102	0.509238	7.88323e+07	0.100388
000048	2013	0.174055	10.67	16.06	0.636463	-0.00746915	-0.0571214	3.81837	21.0089	19	0	13.9167	-0.020546	0.117477	0.465246	9.57808e+07	0.237289
000048	2014	0.000321314	5.91	18.56	0.695063	0.0606014	0.256338	2.7284	21.4078	20	0	14.0212	0.198734	-0.439815	0.135067	4.72679e+07	0.116539
000048	2015	0.149147	7.79	13.72	0.58659	0.108088	0.159754	7.75998	21.3864	21	0	14.1465	0.261454	-0.225969	0.312138	6.05262e+07	-0.0622537
000048	2016	0.302104	8.61	15.28	0.578484	0.00306411	-0.315245	0	21.3961	22	0	14.2538	0.007269	0.26891	0.309786	9.80542e+07	-0.00247432
000048	2017	0.191972	4.28	44.09	0.818492	-0.0355353	0.0841835	2.80086	22.0855	23	0	14.3324	-0.195778	-0.325579	-0.344123	1.15091e+08	-0.269724
000048	2018	0.124277	3.91	33.97	0.763554	0.0867417	0.20813	2.11508	22.3686	24	0	14.418	0.366857	-0.294896	-0.22979	1.1642e+08	-0.0206446
000048	2019	0.153365	4.07	29.19	0.632612	0.178963	0.156646	1.97762	22.5908	25	0	14.5019	0.487121	-0.401463	0.0856	1.00834e+08	-1.03509
000048	2020	0.266045	5.28	44.47	0.719174	0.0886244	0.182361	1.64974	23.0162	26	0	14.5979	0.315585	-0.20071	-0.0148972	1.69428e+09	-0.138092
000049	2007	0.301344	46.83	38.46	0.674799	0.00740086	-0.0366239	1.94753	20.3032	12	1	12.9078	0.022758	0.145179	0.311318	4.2652e+07	-0.378976
000049	2008	0.0541475	54.87	22.5	0.653792	-0.0024821	0.218492	1.5266	20.2319	13	1	13.0714	-0.007169	-0.164417	0.315877	2.41921e+07	-0.313955
000049	2009	0.00727813	60.03		0.734349	-0.0603827	0.0210922	2.02589	20.2996	14	1	13.315	-0.227301	0.0947884	0.265931	3.46419e+07	-0.167275
000049	2010	0.218884	71.66		0.672747	0.103106	0.0914699	4.9052	20.5611	15	1	13.4951	0.315065	-0.278669	0.186814	4.33695e+07	-0.846403
000049	2011	0.0736815	85.23	33.2	0.698867	0.110642	-0.00659655	2.70457	21.0734	16	1	13.6549	0.36742	-0.0886287	0.103	6.4748e+07	-1.39577
000049	2012	0.0114892	82.42	39.61	0.750595	0.0917279	0.18382	2.99792	21.3445	17	1	13.7893	0.367787	-0.236909	0.135661	6.65299e+07	-1.47312
000049	2013	0.361191	81.02	45.28	0.806481	0.0815868	0.0163429	3.65583	21.9385	18	1	13.9167	0.421595	-0.0982322	0.0948125	6.11634e+07	-2.22438
000049	2014	0.0319741	75.31	47.3	0.803558	0.0669178	0.0318248	2.12573	22.2656	19	1	14.0212	0.34065	-0.102565	0.194919	1.22006e+08	-2.44937
000049	2015	0.236165	82.3	50.84	0.647971	0.0905475	0.188048	4.07295	21.9478	20	1	14.1465	0.257216	-0.183741	0.183415	1.05448e+08	-2.10969
000049	2016	0.184432	79.34	59.27	0.708479	0.0679559	0.0166277	2.38567	22.3614	21	1	14.2538	0.233108	-0.0368586	0.183615	2.66052e+08	-1.4958
000049	2017	0.278482	77.63	61.86	0.761753	0.0477447	-0.0548167	1.82824	22.7539	22	1	14.3324	0.2004	0.0917679	0.218076	3.70854e+08	-0.57754
000049	2018	0.0866567	80.98	61.12	0.743297	0.0595799	0.0138481	1.41054	22.9005	23	1	14.418	0.232096	-0.0883993	0.163644	2.08872e+08	-1.13205
000049	2019	0.0508934	81.33	61.82	0.673751	0.076377	0.181818	1.63025	22.8946	24	1	14.5019	0.234107	-0.229274	0.140458	5.53945e+08	-1.15358
000049	2020	0.209633	73.73	60.95	0.687771	0.0818955	0.141843	2.22562	22.9248	25	1	14.5979	0.262293	-0.0746628	0.204788	6.74462e+08	-0.597992
000050	2007	0.43734	35.27		0.513285	0.018248	0.0252365	1.23789	22.266	24	0	12.9078	0.037492	-0.913005	-0.0731336	1.9458e+09	-0.332211
000050	2008	0.0174428	25.91		0.602524	-0.0141471	0.0444926	0.975189	22.3373	25	1	13.0714	-0.035592	0.124584	0.102439	8.9545e+08	-0.0187867
000050	2009	0.0135793	29.07		0.675933	-0.0478532	0.0673368	1.14439	22.5914	26	1	13.315	-0.147664	-0.0614232	0.108068	9.80739e+08	-0.012875
000050	2011	0.119271	30		0.6375	0.0319709	0.0661881	1.08107	22.8092	28	1	13.6549	0.088196	-0.0866747	0.132872	548897920	0.017117
000050	2012	0.0849682	43	30	0.608351	0.0176288	0.104694	1.19044	22.7778	29	1	13.7893	0.045012	-0.0652058	0.260353	429396865	0.1008
000050	2013	0.0480522	34	26	0.588088	0.0357963	0.178229	1.40083	22.7998	30	1	13.9167	0.086903	-0.223879	0.26473	169996098	0.0465918
000050	2014	0.137851	37	19	0.454445	0.0437745	0.0883023	1.4243	23.4764	31	1	14.0212	0.080238	-0.854001	0.350742	522134710	0.0621918
000050	2015	0.195554	29	17	0.387465	0.0256869	0.206165	1.4144	23.7973	32	1	14.1465	0.041935	-0.495205	0.208893	1657201260	-0.377594
000050	2016	0.15067	41.44	21.6	0.365342	0.0262544	0.0452323	0	23.7996	33	1	14.2538	0.041368	0.040744	0.255917	3.03375e+09	-0.239876
000050	2017	0.353087	41.41	25.41	0.511848	0.0272224	0.0647911	1.44314	24.1128	34	1	14.3324	0.055766	0.0928318	0.328328	7.35037e+09	-0.000237623
000050	2018	0.0542096	61.16	20.99	0.566855	0.0163879	0.0593837	0.932635	24.8182	35	1	14.418	0.037835	-0.651368	0.332751	5707251355	0.164549
000050	2019	0.216762	61.81	17.71	0.591951	0.0126715	0.0727362	1.09082	24.9046	36	1	14.5019	0.031054	-0.020149	0.332528	9.30245e+09	0.175178
000050	2020	0.220204	50.9	20.97	0.543647	0.0200458	0.0907705	1.0269	25.0213	37	1	14.5979	0.043926	-0.212732	0.248598	9.88473e+09	0.0624604
000055	2007	0.348817	26.9	17	0.503713	0.0178434	0.0621879	1.97804	20.9985	13	0	12.9078	0.035954	-0.440807	0.166829	1.48598e+07	-0.177422
000055	2008	0.00861175	33.66	26.37	0.550492	0.0137739	0.0165479	1.33016	21.0566	14	0	13.0714	0.030642	0.0322324	0.13802	2.65508e+07	-0.224195
000055	2009	0.160206	38.75		0.518206	0.02491	0.0314934	2.48905	21.1172	15	0	13.315	0.051703	0.0439981	0.344536	1.77221e+07	-0.0655047
000055	2010	0.379907	31.39		0.450407	0.0242502	-0.0156629	2.13967	21.412	16	0	13.4951	0.044124	-0.19598	0.305895	8.82015e+07	-0.495264
000055	2011	0.142293	28.11		0.46746	0.0274485	-0.0263694	1.49188	21.4949	17	0	13.6549	0.051543	0.044805	0.261422	9.58458e+07	-0.38067
000055	2012	0.108213	27.96		0.502397	0.00276795	0.0254584	1.59402	21.5682	18	0	13.7893	0.005563	0.0134259	0.329558	1.05572e+08	-0.261177
000055	2013	0.0386218	21.92		0.5322	0.0313133	0.0602197	1.75116	21.6786	19	0	13.9167	0.066937	-0.0745613	0.193536	4.09118e+07	-0.479832
000055	2014	0.0829929	19.59	26.44	0.644927	0.0253062	-0.152317	2.17292	22.0215	20	0	14.0212	0.07127	0.190569	0.266303	3.38751e+07	-0.371405
000055	2015	0.185069	21.33	26.9	0.701165	0.0152807	-0.0806683	2.50963	22.2193	21	0	14.1465	0.051134	0.0183301	0.105283	4.34069e+07	-0.479743
000055	2016	0.394827	34.59	40.34	0.660779	0.0966532	0.0686185	1.84302	22.6383	22	0	14.2538	0.284927	-0.441933	-0.120545	9.69925e+07	-1.71942
000055	2017	0.322549	17.73	23.91	0.575245	0.150949	0.0731544	1.3761	22.7548	23	0	14.3324	0.355378	-0.241955	0.160814	3.97739e+07	-0.328943
000055	2018	0.13972	18.5	18.58	0.512594	0.210732	0.0363175	0.903842	23.0897	24	0	14.418	0.432355	-0.349047	0.151579	1.99605e+08	-0.0109394
000055	2019	0.237531	22.52	18.9	0.53991	0.030498	-0.000464806	0.943638	23.1542	25	0	14.5019	0.066287	-0.0109653	0.342605	201244475	0.133368
000055	2020	0.171073	15.07	21.18	0.540957	0.0321717	0.0462388	0.884892	23.197	26	0	14.5979	0.070084	-0.114009	0.355651	1.2492e+08	0.0283977
000056	2007	0.379331	24.57		0.808284	0.0499974	-0.222846	2.69448	20.7579	14	0	12.9078	0.260789	-0.0895707	-0.258752	4.35056e+06	-3.30468
000056	2008	0.0492474	43.8		0.868018	-0.0442649	-0.136832	1.72683	20.842	15	0	13.0714	-0.335386	0.0217645	-0.421942	687574	-5.70263
000056	2009	0.145171	30.03		0.906939	-0.00932352	-0.01975	2.02828	21.096	16	0	13.315	-0.100187	0.00971414	-0.176117	1.67871e+06	-4.17783
000056	2010	0.136222	13.3		1.09739	-0.184631	-0.391224	2.35305	21.1555	17	0	13.4951	0	0.354216	-0.0234981	774046	2.33752
000056	2011	0.179029	23.49		1.2517	-0.138259	-0.0983996	2.80435	21.1556	18	0	13.6549	0	-0.721412	-0.541607	7.13954e+06	-6.79104
000056	2012	0.0936509	75.71		1.20186	-0.00802268	-0.0729742	2.42456	21.4196	19	0	13.7893	0	-0.200447	-0.533688	1.70608e+06	-16.3211
000056	2013	0.335677	39.07		0.555532	0.496373	-0.0516787	0.972776	22.7778	20	0	13.9167	1.11678	-1.23014	0.517101	519237	0.474077
000056	2014	0.00991784	15.19	53.09	0.628363	-0.0689535	-0.0478883	0.983125	22.7866	21	0	14.0212	-0.18554	-0.079919	0.255854	3.74585e+07	0.345373
000056	2015	0.357561	18.09	71.3	0.374701	0.0047957	0.0185067	1.48268	22.8022	22	0	14.1465	0.007669	-0.151369	0.118172	3.06681e+07	0.215827
000056	2016	0.161675	20.29	74.05	0.482337	0.0109399	0.0027046	1.22203	23.0879	23	0	14.2538	0.021133	-0.309471	0.0239914	1.21857e+08	-0.00616918
000056	2017	0.40553	26.5	53.67	0.591611	0.0148242	0.0237185	0	23.3744	24	0	14.3324	0.036299	-0.19607	0.181379	7.54715e+08	-0.00720973
000056	2018	0.237462	23.89	33.04	0.561924	0.00895237	0.0146009	0.93299	23.3076	25	0	14.418	0.020436	-0.0111848	0.25475	122325734	0.0852222
000056	2019	0.30548	15.9	54.61	0.554071	0.00612304	0.0241621	0.903192	23.2455	26	0	14.5019	0.013731	-0.0137024	0.266643	5.68874e+07	0.179957
000056	2020	0.0352062	13.82	43.09	0.588872	-0.0271895	0.0404374	0.856241	23.1877	27	0	14.5979	-0.066134	-0.0223825	0.64311	2.11373e+07	0.481702
000058	2007	0.414165	30.87	23.79	0.206745	0.0401096	-0.0483786	2.1363	21.2201	11	1	12.9078	0.050563	0.125862	0.392246	2.0785e+07	-0.159564
000058	2008	0.00044045	14.33	10.11	0.159902	0.0351297	0.0492552	0.942861	21.1803	12	1	13.0714	0.041816	-0.0592053	0.246473	7.12025e+06	-0.205945
000058	2009	0.221863	15.97	16.21	0.186105	-0.229915	0.0552432	3.32268	21.0304	13	1	13.315	-0.282487	0.113489	0.11671	3.52326e+07	-0.353493
000058	2010	0.144113	11.79	20.68	0.199613	0.0433392	0.0746753	2.52962	21.106	14	1	13.4951	0.054148	-0.114052	0.103669	2.22507e+07	-0.418416
000058	2011	0.233415	19.74	22.78	0.209863	0.0411074	0.0415561	0	21.2382	15	1	13.6549	0.052026	-0.127365	0.0998735	3.24112e+07	-0.735552
000058	2012	0.117628	25.86	59.91	0.211593	0.0317474	-0.026419	1.75727	21.2776	16	1	13.7893	0.040268	0.00368978	0.203966	1.02079e+07	-0.574745
000058	2013	0.0815484	31.85	72.73	0.327471	0.0340988	-0.057393	1.82337	21.4817	17	1	13.9167	0.050702	0.0440667	0.375235	1.76512e+07	-0.469161
000058	2014	0.0429604	28.71	59.07	0.437772	0.0295799	-0.160894	2.07437	21.7015	18	1	14.0212	0.052612	0.184838	0.492365	2.62707e+07	-0.301581
000058	2015	0.177795	30.62	35.32	0.357337	0.0412936	-0.00476296	0	21.6844	19	1	14.1465	0.064254	-0.0583263	0.444808	1.75739e+07	-0.341114
000058	2016	0.256117	26.53	27.17	0.309922	0.0558143	-0.0471025	3.06806	21.6587	20	1	14.2538	0.080881	0.0199659	0.490693	1.05338e+07	-0.359527
000058	2017	0.235873	7.4	14.97	0.630906	0.0440502	0.0725606	1.44415	22.6681	21	1	14.3324	0.119347	-0.857981	-0.00866357	1.56617e+08	-0.92622
000058	2018	0.116125	16.53	21.73	0.656307	0.00330326	0.0235233	1.3127	22.6873	22	1	14.418	0.009611	-0.0173186	-0.142155	1.81574e+08	-0.935404
000058	2019	0.19148	7.71	12.82	0.594452	0.0166652	0.0695408	1.47368	22.5463	23	1	14.5019	0.041093	-0.106911	-0.0649524	5.18615e+07	-1.0157
000058	2020	0.168035	25.06	9	0.574448	0.00517638	0.0417673	1.43226	22.4865	24	1	14.5979	0.012164	-0.145927	0.160678	8.07872e+06	-0.647126
000059	2007	0.379119	30.38		0.368114	0.026738	0.0575259	1.14675	22.9182	10	1	12.9078	0.042315	-0.955461	0.188538	8.13991e+07	-0.647612
000059	2008	0.013048	46.11		0.640793	0.022958	0.0488449	1.00294	23.5424	11	1	13.0714	0.063913	-0.434773	-0.060606	4.54678e+09	-0.812051
000059	2009	0.180953	61.86		0.702672	0.00940248	0.0178247	1.27538	23.8168	12	1	13.315	0.031623	0.136172	0.266418	5.75854e+09	-0.0213817
000059	2010	0.341528	22.75		0.750634	0.0155506	0.0558229	1.22589	24.0018	13	1	13.4951	0.062361	-0.0349998	0.268952	4.06801e+08	0.193345
000059	2011	0.265084	24.18		0.735552	0.0295063	0.112025	1.05528	24.0744	14	1	13.6549	0.111577	-0.110242	0.307811	1.27886e+09	0.205675
000059	2012	0.384985	21.75	3.71	0.774421	0.000608593	-0.0642221	1.02403	24.2123	15	1	13.7893	0.002698	0.206297	0.329279	1.17198e+09	0.279981
000059	2013	0.0371874	31.59	92.37	0.745773	-0.00569492	0.0640062	0.956381	24.0712	16	1	13.9167	-0.022401	-0.0214238	0.338725	1.31473e+09	0.269473
000059	2014	0.284905	27.58	98.35	0.725987	-0.0429537	0.00368519	1.13612	24.2671	17	1	14.0212	-0.156758	0.0178562	0.424112	6.49925e+08	0.361182
000059	2015	0.0792576	23.76	95.08	0.691936	0.0121165	0.156314	1.08882	24.1218	18	1	14.1465	0.039331	-0.105737	0.549943	7.75962e+08	0.38695
000059	2016	0.265665	27.97	83.91	0.646672	0.0589132	0.134643	1.2218	24.1691	19	1	14.2538	0.166738	-0.259935	0.654773	9.73434e+08	0.361457
000059	2017	0.361893	26.52	96.29	0.591054	0.0626823	0.0957436	1.07288	24.1562	20	1	14.3324	0.153278	-0.12926	0.564963	5.25672e+08	0.26631
000059	2018	0.194422	26.36	92.66	0.576934	0.0346184	0.0731085	0.869618	24.2033	21	1	14.418	0.081827	-0.304697	0.0525512	3.92022e+08	-0.435331
000059	2019	0.231448	23.59	94.46	0.51817	0.035729	0.0927639	0.849944	24.1029	22	1	14.5019	0.074153	-5.46572e-05	0.176256	2.18356e+08	-0.252674
000059	2020	0.107272	19.58	93.94	0.494189	0.0123651	0.100884	0.810643	24.0519	23	1	14.5979	0.024446	-0.307843	0.129225	3.26477e+08	-0.34537
000060	2007	0.438219	18.63		0.525661	0.153099	0.136979	3.47043	22.7944	13	1	12.9078	0.322763	-0.0515924	0.194347	5.05079e+08	-0.315143
000060	2008	0.000195584	18.31	18	0.498024	0.0511928	0.205782	1.36831	22.7927	14	1	13.0714	0.101983	-0.207197	0.0714379	1.01869e+09	-0.252167
000060	2009	0.216678	24		0.594227	0.0446417	0.0430672	3.04444	23.1783	15	1	13.315	0.110016	-0.0101465	0.161883	1552944000	0.00754633
000060	2010	0.378609	21.21		0.6138	0.0651977	0.133323	3.06206	23.4023	16	1	13.4951	0.168819	-0.254849	0.0730888	8.75475e+08	0.115592
000060	2011	0.142337	44.83		0.525585	0.0778782	0.0763546	1.73397	23.3653	17	1	13.6549	0.164156	-0.0617077	0.30883	1.16706e+09	0.079537
000060	2012	0.261954	47.56		0.495988	0.037944	0.105663	1.82193	23.3675	18	1	13.7893	0.075284	-0.0343084	0.413784	1.27138e+09	0.136368
000060	2013	0.06933	39.3	39.62	0.561427	0.0291399	0.0672007	1.45758	23.3939	19	1	13.9167	0.066443	0.00935238	0.410478	1.27621e+09	0.176645
000060	2014	0.0716727	36.3	27.65	0.540798	0.0387407	0.060455	1.91697	23.3776	20	1	14.0212	0.084365	-0.0689174	0.391035	9.7349e+08	0.244561
000060	2015	0.220267	42.68	44.44	0.503239	0.0164152	0.0210929	2.35813	23.4885	21	1	14.1465	0.033045	-0.103872	0.444988	8.72673e+08	0.187889
000060	2016	0.163344	31.94	31.64	0.515829	0.020149	0.0828783	1.96924	23.5547	22	1	14.2538	0.041615	-0.0767388	0.381852	8.08273e+08	0.174173
000060	2017	0.388853	32.49	40.41	0.448532	0.0579555	0.130864	1.79676	23.6608	23	1	14.3324	0.105093	-0.208218	0.362591	1.54643e+09	0.00455949
000060	2018	0.148474	36.57	43.94	0.450591	0.0466299	0.101084	1.17521	23.694	24	1	14.418	0.084873	-0.0757928	0.374497	1.463e+09	0.0727179
000060	2019	0.138759	34.79	38.74	0.440773	0.042882	0.109314	1.19608	23.7349	25	1	14.5019	0.076681	-0.0566118	0.40923	2.02428e+09	0.0981751
000060	2020	0.164112	42.9	41.46	0.47259	0.0451712	0.0658068	1.17918	23.9157	26	1	14.5979	0.085647	-0.0737679	0.200986	2.66271e+09	-0.140051
000061	2007	0.309906	11.17		0.561746	0.0459057	0.133119	2.13803	22.3916	13	1	12.9078	0.104747	-0.178633	0.556997	5.10281e+08	0.243908
000061	2008	0.202285	10.86		0.446161	0.0204186	0.045304	1.35835	22.5405	14	1	13.0714	0.036867	-0.138908	0.493192	6.75724e+08	0.0377873
000061	2009	0.10467	9.56		0.50535	0.0223197	0.0736717	1.6363	22.6707	15	1	13.315	0.045122	-0.0397328	0.429574	5.22626e+08	0.0165551
000061	2010	0.288802	15.41		0.585435	0.0306615	0.0727858	1.90441	22.9329	16	1	13.4951	0.073961	-0.0145999	0.463677	9.13778e+08	0.141408
000061	2011	0.360774	20.46		0.564772	0.0276102	-0.028817	1.465	22.9713	17	1	13.6549	0.063438	0.141726	0.605469	1.38736e+09	0.294304
000061	2012	0.0763196	17.4		0.593047	0.00988765	0.0268077	1.33246	23.0857	18	1	13.7893	0.024297	0.0391206	0.601183	1.24407e+09	0.389559
000061	2013	0.0622472	5.7		0.499835	0.0176603	0.0155606	1.54158	23.2266	19	1	13.9167	0.035309	-0.0896711	0.564954	1.29694e+09	0.23985
000061	2014	0.0907614	10.7	13.04	0.554065	0.00980798	0.0523291	2.10185	23.3483	20	1	14.0212	0.021994	0.0617877	0.579717	2.01582e+09	0.354817
000061	2015	0.25677	8.64	67.16	0.622803	0.00274412	0.0720724	2.4055	23.504	21	1	14.1465	0.007275	-0.0150547	0.554197	1.79823e+09	0.426944
000061	2016	0.297494	9.83	12.42	0.637762	0.00540746	0.0306065	1.85198	23.571	22	1	14.2538	0.014928	-0.0322248	0.43262	1.29697e+09	0.389204
000061	2017	0.321496	12.1	23.37	0.659883	0.00324636	0.0409571	1.34938	23.6594	23	1	14.3324	0.009545	-0.0249889	0.420688	8.21705e+08	0.386408
000061	2018	0.147294	10.2	16.59	0.653134	0.00527513	0.0656549	1.08624	23.6677	24	1	14.418	0.015208	-0.0299126	0.42573	5.37443e+08	0.407982
000061	2019	0.117588	9.37	11.66	0.649514	0.0207575	0.0473489	1.13336	23.6988	25	1	14.5019	0.059225	-0.036412	0.391625	6.51287e+08	0.385013
000061	2020	0.213549	12.11	11.04	0.634451	0.0227828	0.0360281	1.25091	23.6888	26	1	14.5979	0.062325	0.0117268	0.455128	9.73278e+08	0.417437
000062	2007	0.414995	55.89	87.27	0.347281	0.0228283	0.0340889	1.60379	21.7475	13	0	12.9078	0.034974	-0.181463	0.575488	3.57873e+07	-0.0572881
000062	2008	0.0076051	87.27	73.04	0.332836	0.0155739	0.0408857	0.976706	21.4409	14	0	13.0714	0.023343	0.13347	0.511374	1.37787e+07	-0.511356
000062	2009	0.203957	59.6		0.383852	0.0738655	0.121691	1.46314	21.7345	15	0	13.315	0.119883	-0.601491	0.106502	2.1285e+07	-0.170285
000062	2010	0.25949	13.82		0.531336	0.046257	-0.199337	1.2531	22.0651	16	0	13.4951	0.0987	-0.0969609	-0.159917	2.31025e+07	-0.648253
000062	2011	0.162527	8.45		0.620521	0.0106251	-0.0629313	1.11262	22.2631	17	0	13.6549	0.027999	-0.027605	-0.312415	5.34252e+07	-0.571024
000062	2012	0.0271702	9.31	43.9	0.679874	0.0566022	0.0263835	1.48454	22.3323	18	0	13.7893	0.176812	0.0147267	-0.263296	2.48747e+07	-0.365209
000062	2013	0.103417	12.7	31.77	0.588971	0.0833144	0.214686	2.21066	22.3071	19	0	13.9167	0.202697	-0.152964	-0.275444	2.40181e+07	-0.292994
000062	2014	0.00810986	7.54	38.29	0.411927	0.116519	0.0613146	2.91249	22.121	20	0	14.0212	0.198138	-0.111861	0.152252	2.94863e+07	-0.123063
000062	2015	0.22013	18.83	51.54	0.404929	0.0604478	0.026143	4.39817	22.545	21	0	14.1465	0.101581	-0.343194	0.184093	7.25586e+07	-0.342439
000062	2016	0.206488	45.16	80.37	0.410328	0.0635312	-0.0533516	3.19188	22.6581	22	0	14.2538	0.10774	0.0435719	0.248711	6.49237e+07	-0.38911
000062	2017	0.248752	27.58	43.76	0.477586	0.0533202	0.0502732	2.346	22.871	23	0	14.3324	0.102065	-0.150173	0.261328	4.34637e+07	-0.32116
000062	2018	0.209617	24.05	47.98	0.500546	0.0747017	-0.00252456	1.66624	23.0556	24	0	14.418	0.149567	-0.100887	0.169721	4.77142e+07	-0.500065
000062	2019	0.202389	24.96	45.98	0.496825	0.0631912	0.0611925	1.80801	23.1525	25	0	14.5019	0.125585	-0.078273	0.259295	5.73521e+07	-0.521943
000062	2020	0.085503	25.2	52.19	0.50159	0.0587973	-0.0392631	1.56377	23.2281	26	0	14.5979	0.11797	-0.0687199	0.15679	1.73067e+08	-0.819148
000063	2007	0.383218	40.57	17.6	0.670988	0.0370522	0.0022564	1.62534	24.3913	10	0	12.9078	0.112617	-0.0730265	0.208865	1777223000	-0.733005
000063	2008	0.0555446	38.2	17.16	0.701499	0.0375877	0.0717162	1.34923	24.6525	11	0	13.0714	0.125921	-0.129502	0.167211	1911923000	-1.45069
000063	2009	0.32551	46.95	17.98	0.737368	0.0394435	0.0545675	1.75293	24.9478	12	0	13.315	0.150186	-0.147163	0.184979	2053824000	-0.880856
000063	2010	0.336783	40.85	19.41	0.703371	0.0413118	0.0111929	1.50267	25.1559	13	0	13.4951	0.139271	-0.0814004	0.212432	3067164000	-0.634272
000063	2011	0.414975	33.73	19.34	0.750505	0.0212882	-0.0171989	1.24541	25.3807	14	0	13.6549	0.085325	-0.0172857	0.16335	4065036000	-0.776561
000063	2012	0.131748	36.66		0.789302	-0.0242411	0.014426	1.08256	25.4003	15	0	13.7893	-0.115052	0.0556348	0.242692	2377654000	-0.197743
000063	2013	0.108398	37.34		0.763931	0.014325	0.0257253	1.17343	25.3292	16	0	13.9167	0.060681	-0.0779941	0.171825	2336926000	-0.483933
000063	2014	0.194574	41.35	19.39	0.752458	0.0256814	0.0236563	1.27458	25.3887	17	0	14.0212	0.103746	-0.14001	0.156217	2067604000	-0.514555
000063	2018	0.0396398	54.51	18.76	0.745184	-0.0537248	-0.0712434	1.31133	25.5858	21	0	14.418	-0.210837	0.177364	0.192326	4881872000	0.0322124
000063	2019	0.195502	55.96	21.18	0.731206	0.0409106	0.0527368	1.64936	25.6735	22	0	14.5019	0.152201	-0.12419	0.101417	6550620000	-0.242382
000063	2020	0.17817	61.44	17.43	0.693813	0.0313453	0.0679301	1.54584	25.7381	23	0	14.5979	0.102373	-0.188471	-0.0189747	6471652000	-0.574451
000065	2007	0.407246	60.78		0.680719	-0.040304	-0.178838	2.11941	21.018	23	1	12.9078	-0.126234	0.136571	-0.274202	1.19737e+06	-2.29558
000065	2008	3.06347e-06	81.58		0.796744	0.0143461	-0.0167101	1.23893	21.5153	24	1	13.0714	0.070581	-0.121638	0.0272176	2.10356e+06	-0.134252
000065	2009	0.271226	75.17		0.77056	0.0199289	0.418577	2.72731	21.5728	25	1	13.315	0.086859	-0.335674	-0.0954125	1.73496e+06	-2.38391
000065	2010	0.288128	83.02		0.706491	0.0254558	0.116221	2.30078	21.3927	26	1	13.4951	0.086729	-0.0783546	0.0233216	1.48299e+06	-1.18246
000065	2011	0.269235	88.55		0.723701	0.0366054	0.0489076	1.593	21.5692	27	1	13.6549	0.132485	-0.0929482	-0.0353586	2.98447e+06	-4.02269
000065	2012	0.100771	89.92	91.17	0.756321	0.044885	-0.00193261	1.24573	21.8832	28	1	13.7893	0.184197	-0.0227621	-0.13769	1.29922e+08	-1.0296
000065	2013	0.102101	78.89	41.22	0.757927	0.0492072	0.190324	1.46898	22.1052	29	1	13.9167	0.203274	-0.286753	-0.0740104	2.45216e+07	-2.23307
000065	2014	0.0506683	74.87	63.22	0.75983	0.0456127	0.0345603	1.69399	22.3162	30	1	14.0212	0.189919	-0.090594	0.0459451	2.05549e+07	-1.04573
000065	2015	0.205706	93.88	53.07	0.672985	0.034824	0.0573122	0	22.613	31	1	14.1465	0.10649	-0.24378	0.152347	2.49144e+08	-1.21777
000065	2016	0.292093	50.57	24.02	0.698646	0.0434897	0.0118587	1.65818	23.2204	32	1	14.2538	0.144314	-0.213219	0.0712098	3.77845e+08	-0.888921
000065	2017	0.415346	47.97	30.03	0.640241	0.047378	0.115388	1.3618	23.1625	33	1	14.3324	0.131694	-0.147939	0.0348175	6.80041e+08	-1.2934
000065	2018	0.151572	49.34	22.64	0.597413	0.0539663	0.0159314	1.09289	23.1611	34	1	14.418	0.134049	-0.0355703	0.119614	2.66037e+08	-1.14727
000065	2019	0.251953	57.92	27.79	0.630137	0.0501533	-0.107046	1.06663	23.4142	35	1	14.5019	0.1356	0.106835	0.23395	4.2046e+08	-0.677785
000065	2020	0.157362	34.96	25.73	0.655597	0.0433674	-0.0704415	0.976456	23.6181	36	1	14.5979	0.12592	-0.142683	0.0864821	7.82532e+08	-0.954527
000066	2007	0.419291	15.59	55.36	0.467344	0.029815	0.0463727	1.6095	21.915	10	1	12.9078	0.055974	-0.0922488	0.604749	3.59107e+07	0.158385
000066	2008	8.64336e-07	28.38	49.18	0.539303	0.00463492	0.0673352	1.13207	21.6598	11	1	13.0714	0.010061	0.138885	0.563823	6.09142e+07	0.216148
000066	2009	0.444981	31.32		0.700102	0.0235857	0.0285643	1.02285	24.0355	12	1	13.315	0.078646	-2.35031	0.165038	3.65757e+08	-0.731709
000066	2010	0.467965	36.2		0.674447	0.0253504	-0.0429204	1.02979	24.2175	13	1	13.4951	0.076727	0.00829091	0.165538	1.57062e+09	-1.04429
000066	2011	0.45849	33.68		0.68834	0.0144642	0.0194225	0.951821	24.2137	14	1	13.6549	0.04641	0.0378154	0.170551	1.37551e+09	-0.834059
000066	2012	0.243631	27.83	31.63	0.738523	0.00243601	0.116448	0.935517	24.3915	15	1	13.7893	0.009316	-0.143667	0.138744	1.58534e+09	-0.527372
000066	2013	0.123809	28.53	34.16	0.77851	-0.0194483	0.0164455	0.906399	24.3926	16	1	13.9167	-0.087807	0.0355744	0.211536	1.84481e+09	-0.264468
000066	2014	0.000406339	29.37	38.76	0.791154	-0.00837939	0.0642049	0.978179	24.4258	17	1	14.0212	-0.040122	-0.0543567	0.22576	1.4031e+09	-0.18651
000066	2015	0.370581	32.18	38.98	0.779422	-0.00493738	0.0427669	0	24.3985	18	1	14.1465	-0.022384	-0.0857458	0.156147	1.13236e+09	-0.329597
000066	2016	0.433767	29.81	40.29	0.767378	0.00525277	0.0507719	1.17034	24.4334	19	1	14.2538	0.022581	-0.00180683	0.769088	9.48452e+08	-4.06063
000066	2017	0.276223	17.73	18.41	0.502777	0.0457903	-0.0264881	1.77388	23.4447	20	1	14.3324	0.092092	0.0570971	0.163286	6.90762e+08	-0.27152
000066	2018	0.000569578	15.35	16.43	0.584406	0.0660137	0.00280336	1.38523	23.496	21	1	14.418	0.158842	0.0490041	0.183527	8.25186e+08	-0.288794
000066	2019	0.112797	13.19	11.76	0.600809	0.0537991	0.00503693	2.44883	23.7992	22	1	14.5019	0.13477	-0.159301	0.154914	7.43842e+08	-0.478509
000066	2020	0.23933	14.67	16.55	0.660481	0.0354005	0.00607496	2.6801	24.0386	23	1	14.5979	0.104267	-0.0965191	0.0453376	1.51002e+09	-0.641001
000068	2007	0.422947	77.57		0.453169	-0.055832	0.0590217	0	21.9584	10	1	12.9078	-0.102101	0.0602119	0.276584	6.69247e+07	-0.000480035
000068	2008	0.000311299	79.71		0.397693	0.00656766	0.157527	1.02078	21.8728	11	1	13.0714	0.010904	-0.0870797	0.258912	1.90261e+07	-0.0840819
000068	2009	0.228048	81.23		0.748636	-2.74627	0.471127	6.29049	20.3687	12	1	13.315	-10.9255	0.456319	0.414145	1420949	0.365867
000068	2010	0.128388	77.75		0.387955	0.0809104	-0.0872723	8.93627	19.8964	13	1	13.4951	0.132197	-0.337191	0.843599	10881	0.333095
000068	2012	0.116829	100	82.43	0.453366	0.00742755	-0.249864	10.1719	19.8706	15	1	13.7893	0.013588	-0.0449582	0.583751	0	0.209006
000068	2013	0.0567732	99.08	59.1	0.669023	-0.0628828	-0.336017	9.0204	20.1983	16	1	13.9167	-0.189992	0.270762	0.439949	2.04666e+06	0.23
000068	2014	0.0737902	78.66	84.01	0.723252	-0.250484	0.262955	19.35	19.8575	17	0	14.0212	-0.905098	-0.0457635	0.720411	4.19272e+06	0.555587
000068	2015	0.25573	64.68	59.53	0.125987	0.0107323	0.0374723	15.2118	20.446	18	0	14.1465	0.012279	-1.38076	0.53333	3.70795e+06	-0.828536
000068	2016	0.273857	46.2	39.69	0.390353	0.00664012	0.0366202	6.13572	20.9961	19	0	14.2538	0.010892	-0.0723929	0.465158	1.31862e+08	-0.464662
000068	2017	0.210886	71.64	38.2	0.610299	0.0116432	0.00637247	2.26796	21.7542	20	0	14.3324	0.029877	0.289934	0.62152	7.92951e+08	0.30215
000068	2018	0.175513	39.45	52.72	0.728095	-0.0405636	-0.0144043	1.97047	21.9598	21	0	14.418	-0.149183	0.0381592	0.456274	4.71294e+08	0.248098
000068	2019	0.243598	37.61	67.7	0.747129	0.00190403	0.00667339	1.85582	22.0547	22	1	14.5019	0.00753	0.0178569	0.320106	6.28036e+08	0.15204
000068	2020	0.155038	41	46.85	0.790441	-0.0482179	-0.00422684	1.67139	22.0353	23	1	14.5979	-0.230092	-0.16094	0.0948027	1.49238e+08	-0.0996088
000069	2007	0.44173	19.15		0.542387	0.0644792	0.0586565	3.33823	23.2465	10	1	12.9078	0.140903	-0.153848	0.681158	1.89253e+09	0.369314
000069	2008	0.0185923	10.9		0.504461	0.0838262	0.0806895	1.50564	23.3585	11	1	13.0714	0.169162	-0.0258461	0.761199	2.00734e+09	0.353957
000069	2009	0.257592	2.64		0.627589	0.0606383	0.236018	1.58658	24.149	12	1	13.315	0.162826	-0.835631	0.198326	3.06354e+09	0.119252
000069	2010	0.339831	3.39		0.696934	0.0685755	-0.110461	1.19947	24.6056	13	1	13.4951	0.226273	-0.16707	-0.0366733	4.16217e+09	-0.44847
000069	2011	0.171764	3.66		0.711698	0.0523611	-0.0277423	1.14808	24.8626	14	1	13.6549	0.181619	-0.067843	-0.12471	3.66781e+09	-0.681872
000069	2012	0.291291	1.68		0.699528	0.0555725	0.0979199	1.19128	25.0137	15	1	13.7893	0.184951	-0.109338	-0.0961489	2.8204e+09	-0.52917
000069	2014	0.165401	1.4		0.660105	0.0589282	-0.0272826	1.12516	25.2758	17	1	14.0212	0.173372	-0.11635	-0.0417676	1.62475e+09	-0.816165
000069	2015	0.262947	1.27	9.69	0.634098	0.0454889	-0.0162433	1.08276	25.4705	18	1	14.1465	0.12432	-0.170846	-0.0702173	1.7735e+09	-1.1508
000069	2016	0.13425	7.45	8.83	0.671215	0.0499569	0.0300923	1.04546	25.7092	19	1	14.2538	0.151944	-0.104966	0.000579304	3.13014e+09	-0.855585
000069	2017	0.333822	2.03	4.51	0.698911	0.0428507	-0.0354089	1.01443	26.1053	20	1	14.3324	0.142319	-0.198866	-0.150899	5.17826e+09	-1.23772
000069	2018	0.158771	11.7	4.78	0.737692	0.0383943	-0.0339406	0.936183	26.4074	21	1	14.418	0.146371	-0.10077	-0.176317	3.13798e+09	-1.46891
000069	2019	0.300682	17.85	4.73	0.749767	0.0377808	-0.0136657	0.929928	26.6624	22	1	14.5019	0.150983	-0.0925004	-0.12935	7.43776e+09	-1.18506
000069	2020	0.272977	2.5	4.73	0.75826	0.0344357	0.0464721	0.901594	26.847	23	1	14.5979	0.142449	-0.217618	-0.274629	6.43914e+09	-1.67049
000070	2007	0.363656	10.93	31.94	0.334518	0.0118239	-0.000624035	2.00539	20.6965	10	1	12.9078	0.017767	0.0134187	0.238437	2.33045e+07	-0.765739
000070	2008	0.00707019	14.18	34.99	0.386032	0.0312007	0.117572	1.13445	20.8429	11	1	13.0714	0.050818	-0.134107	0.0172032	4.35245e+07	-1.26689
000070	2009	0.129546	11.78		0.401516	0.0330292	0.0198733	2.32821	20.9285	12	1	13.315	0.055188	0.0198618	0.0571798	1.14346e+08	-0.928089
000070	2010	0.276979	15.68		0.454388	0.0392167	0.0420158	2.13849	21.191	13	1	13.4951	0.071877	-0.135432	0.0447592	1.58334e+08	-0.963213
000070	2011	0.187161	13.13		0.495641	0.0230289	-0.0265586	1.43842	21.3223	14	1	13.6549	0.04566	0.0544836	0.0949138	1.24435e+08	-0.661108
000070	2012	0.0661413	14.42	34.27	0.509238	0.0274263	0.0409053	1.32348	21.4122	15	1	13.7893	0.055885	-0.00331144	0.231017	1.21954e+08	-0.631863
000070	2013	0.146251	12.42	26.49	0.482769	0.028579	0.0063912	1.61966	21.5357	16	1	13.9167	0.055254	-0.0390002	0.197267	1.44606e+08	-0.543345
000070	2014	0.00198069	10.14	30.94	0.51634	0.02715	0.0548656	0	21.6819	17	1	14.0212	0.056135	-0.0665386	0.199094	1.35136e+08	-0.598605
000070	2015	0.223786	9.88	36.15	0.64449	-0.0718782	0.0451214	2.79996	22.1007	18	1	14.1465	-0.202183	-0.0556887	0.249291	1.76238e+08	-0.139485
000070	2016	0.397377	45.42	26.13	0.6724	0.0288122	0.063039	2.15434	22.2849	19	1	14.2538	0.087949	-0.0708402	0.255284	1.68876e+08	-0.141539
000070	2017	0.260797	49.1	29.47	0.688177	0.041229	0.0432141	1.59516	22.4902	20	1	14.3324	0.132219	-0.0810381	0.223305	1.6566e+08	-0.272479
000070	2018	0.0695887	46.44	28.07	0.694881	0.0417701	-0.0112386	1.29828	22.7	21	1	14.418	0.136898	-0.0205129	0.182782	1.92424e+08	-0.402864
000070	2019	0.215349	37.42	24.04	0.5931	0.0518098	-0.035965	1.81836	22.6819	22	1	14.5019	0.127328	-0.0410175	0.288106	1.37324e+08	-0.404074
000070	2020	0.29771	40.7	52.36	0.705036	0.0057815	0.00642022	1.43894	23.0344	23	1	14.5979	0.019601	-0.0437571	0.0667635	2.71563e+08	-0.717319
000078	2007	0.405971	13.6	12.73	0.710526	0.0148434	0.0162053	1.97805	21.8616	15	0	12.9078	0.051277	-0.00385871	0.49502	9.64403e+07	-0.0469278
000078	2008	4.40835e-08	24.78	21.88	0.718892	0.00606289	0.0739455	1.30261	21.7448	16	0	13.0714	0.021568	-0.0496683	0.441328	5.71879e+07	0.000252855
000078	2009	0.251211	21.09		0.781156	0.000193172	0.0652007	3.21088	21.8753	17	0	13.315	0.000883	0.00250803	0.430763	1.30033e+08	0.346495
000078	2010	0.33091	21.24		0.782385	0.0133267	0.00987436	2.65675	22.1458	18	0	13.4951	0.06124	-0.0446943	0.367571	1.10958e+08	0.189281
000078	2011	0.222298	20.02	8.95	0.799178	0.0128	-0.0393634	1.66726	22.2992	19	0	13.6549	0.063738	0.0657485	0.288253	1.00099e+08	-0.00261028
000078	2012	0.117031	20.67	10.69	0.819737	0.0172391	-0.013938	1.46673	22.492	20	0	13.7893	0.095633	0.0318879	0.289852	1.59805e+08	0.0689262
000078	2013	0.114867	20.1	7.22	0.764565	0.0285954	-0.0153471	1.40379	22.8051	21	0	13.9167	0.121458	-0.0956252	0.279069	2.85776e+08	-0.355185
000078	2014	0.00868093	18.5	8.19	0.814926	0.00868256	-0.0121973	1.55643	22.9883	22	0	14.0212	0.046914	0.0499855	0.254183	2.36591e+08	-0.0500702
000078	2015	0.452375	17.53	9.37	0.832078	0.0406267	0.00709178	2.2074	23.2698	23	0	14.1465	0.241938	-0.0370759	0.190809	1.70255e+08	-0.349374
000078	2016	0.195117	13.94	7.71	0.647212	0.0299401	-0.0898477	1.45162	23.5364	24	0	14.2538	0.084867	-0.155515	0.234004	2.83059e+08	-1.51478
000078	2017	0.453937	8.41	5.77	0.790373	0.0266907	-0.0788259	1.20786	24.1529	25	0	14.3324	0.127325	0.120437	0.230571	2.72544e+08	-0.394277
000078	2018	0.156856	6.59	5.69	0.825944	0.0177529	-0.0276019	1.01243	24.4399	26	0	14.418	0.101996	-0.00921803	0.218439	2.1351e+08	-0.400219
000078	2019	0.209631	5.66	9.98	0.809302	0.0125072	0.0551061	1.05657	24.4409	27	0	14.5019	0.065587	-0.115339	0.179613	1.67533e+08	-0.395888
000078	2020	0.297813	6.11	10.01	0.811438	-0.00103946	0.0415542	1.08495	24.4051	28	0	14.5979	-0.005513	-0.0287143	0.224709	1.47293e+08	-0.262691
000088	2007	0.390248	22.34		0.0444321	0.180139	0.0735034	2.35417	22.1437	10	1	12.9078	0.188515	-0.071711	0.562605	1.39281e+08	-0.918716
000088	2008	0.0405719	6.64		0.0806655	0.138129	0.0555715	1.12292	22.2432	11	1	13.0714	0.150249	-0.164338	0.0496232	1.8288e+07	-0.527234
000088	2012	0.067805	9.9		0.0749291	0.0839059	0.0186657	1.56111	22.3896	15	1	13.7893	0.090702	0.00873193	0.170646	7.48588e+07	-0.146648
000088	2017	0.260109	22.89	62.84	0.238875	0.0465636	0.0106516	1.84136	22.9529	20	1	14.3324	0.061177	-0.0299337	0.0732645	7.77656e+08	-0.0878204
000088	2018	0.131076	49.01	31.85	0.248857	0.0471165	0.00976986	1.19078	23.0564	21	1	14.418	0.062726	-0.0133779	0.10045	9.65403e+08	-0.0578624
000088	2019	0.131871	52.05	48.37	0.257485	0.035802	0.0235562	1.24998	23.1227	22	1	14.5019	0.048217	-0.0187994	0.161736	6.19889e+08	-0.033723
000088	2020	0.204031	66.35	37.34	0.2492	0.0292316	0.0208494	1.33344	23.2967	23	1	14.5979	0.038934	-0.167242	0.239708	7.06398e+08	-0.130488
000089	2007	0.339498	32.51		0.0932809	0.121857	0.131564	2.67519	22.1048	9	1	12.9078	0.134394	-0.150551	0.482762	2.65033e+08	-0.47037
000089	2008	0.0785592	38.02		0.139359	0.0466791	0.126282	1.30483	22.4154	10	1	13.0714	0.054238	-0.354337	0.293641	3.42273e+08	-0.215085
000089	2012	0.134471	36.94		0.293495	0.0563826	0.0803405	0.919065	23.0653	14	1	13.7893	0.079805	0.0730957	0.0953505	1.99415e+09	-0.0890563
000089	2013	0.0939304	36.8		0.341296	0.0429165	0.0781861	0.958888	23.1965	15	1	13.9167	0.065153	-0.0464355	0.306238	9.08318e+08	0.0343524
000089	2014	0.0827056	37.24		0.376038	0.0217521	0.0711118	1.14881	23.2647	16	1	14.0212	0.034861	-0.105363	0.391213	3.6705e+08	0.0508285
000089	2015	0.164196	47.52	24.3	0.142207	0.0445786	0.0989468	1.54198	23.2044	17	1	14.1465	0.051969	-0.264698	0.74258	1.56156e+08	-0.0467417
000089	2016	0.13898	50.77	22.5	0.141008	0.0460708	0.0913975	1.45562	23.2474	18	1	14.2538	0.053634	-0.112771	0.754854	2.57866e+08	-0.123284
000089	2017	0.186476	51.41	19.7	0.144605	0.0514623	0.0825812	1.50481	23.2972	19	1	14.3324	0.060162	-0.107638	0.758266	2.44587e+08	-0.204545
000089	2018	0.105321	48.55	20	0.13351	0.0506791	0.0783914	1.32098	23.3225	20	1	14.418	0.058488	-0.0552799	0.757893	7.67544e+08	-0.232285
000089	2019	0.202794	46.09	20.02	0.138555	0.0431897	0.0687165	1.56747	23.3639	21	1	14.5019	0.050136	0.0327452	0.728597	1.82828e+09	-0.114444
000089	2020	0.188672	46.38	20.68	0.210235	0.00254485	0.0331599	1.31853	23.4391	22	1	14.5979	0.003222	0.178988	0.758507	2.87143e+09	0.0769058
000090	2007	0.461815	10.38	11.02	0.532721	0.0256213	0.0145671	1.2375	22.6348	14	1	12.9078	0.054831	-0.349904	0.183487	1.33398e+07	-0.29824
000090	2008	0.00388953	20.58	10.52	0.613565	-0.0212903	-0.174371	0.895539	22.4081	15	1	13.0714	-0.055094	0.194675	0.121329	5.04769e+07	-0.945083
000090	2009	0.174541	19.99		0.552343	0.00979915	-0.00148413	1.45716	22.4965	16	1	13.315	0.02189	-0.118638	0.135367	5.87816e+07	-0.458302
000090	2010	0.362519	11.34		0.539683	0.0109024	-0.0125087	1.06987	23.0417	17	1	13.4951	0.023685	-0.350661	0.131665	4.34256e+07	-0.0189949
000090	2011	0.169623	11.91		0.590704	0.027095	0.0192811	1.00775	22.7382	18	1	13.6549	0.066199	0.164175	0.205966	2.19126e+08	-0.177393
000090	2012	0.246099	18.51	6.06	0.624482	0.0291602	0.0758563	1.06891	22.8725	19	1	13.7893	0.077653	-0.102207	0.00094174	3.81025e+07	-0.470193
000090	2013	0.0255485	16.74	8.96	0.655718	0.038648	0.0564509	1.03492	23.0048	20	1	13.9167	0.112257	-0.107876	-0.0883911	6.30667e+07	-0.668368
000090	2014	0.123399	21.58		0.664769	0.0382236	0.0318501	1.35623	23.1236	21	1	14.0212	0.114022	-0.150614	-0.107717	62685468	-0.750721
000090	2015	0.3428	26.07		0.625577	0.0237035	-0.132486	1.32628	23.5299	22	1	14.1465	0.063307	-0.155277	-0.0252915	8.32048e+07	-1.53986
000090	2016	0.173921	21.5	13.85	0.671569	0.0231273	-0.0378982	1.17526	23.6829	23	1	14.2538	0.070418	-0.12094	-0.16634	1.99834e+08	-1.73745
000090	2017	0.461401	17.78	8.51	0.74455	0.0231937	-0.0610349	1.13613	23.9734	24	1	14.3324	0.090795	-0.108758	-0.307119	3.78656e+08	-2.36182
000090	2018	0.177867	19.5	5.89	0.724716	0.0244282	-0.0155246	0.933024	24.1809	25	1	14.418	0.088738	-0.168283	-0.29378	1.37828e+08	-2.96542
000090	2019	0.184986	22.43	9.88	0.760364	0.0306013	0.00725362	1.00602	24.4199	26	1	14.5019	0.127699	-0.135323	-0.365264	2.08299e+08	-2.43961
000090	2020	0.245108	30.31	6.91	0.774743	0.0303843	-0.00321608	1.00126	24.6151	27	1	14.5979	0.134887	-0.100665	-0.142726	6.7952e+08	-2.43412
000096	2007	0.378689	9.3		0.132568	0.13216	0.0240565	1.91762	21.2916	8	1	12.9078	0.152358	-0.1053	0.439413	9909769	-0.660313
000096	2008	0.0178349	10.09	13.02	0.0504604	0.0771635	0.0574221	1.11142	21.2426	9	1	13.0714	0.081264	-0.0798778	0.556253	2.30572e+07	-0.679415
000096	2009	0.198453	8.9		0.102706	0.0611643	0.0127893	2.29559	21.3312	10	1	13.315	0.068165	-0.0424362	0.466041	6.74385e+06	-0.396826
000096	2010	0.264062	12.21		0.0793029	0.0465425	-0.0154782	1.90852	21.3513	11	1	13.4951	0.050551	-0.0204185	0.375596	1.11259e+07	-0.528876
000096	2011	0.179994	18.35		0.0887114	0.0473249	-0.0211741	1.19147	21.4113	12	1	13.6549	0.051932	-0.0209876	0.489871	6.63854e+06	-0.488544
000096	2012	0.0842964	14.16	91.06	0.0931204	0.0105614	0.0120488	1.10829	21.4114	13	1	13.7893	0.011646	-0.00616259	0.425456	3.87597e+06	-0.54269
000096	2013	0.0678783	12.38	96.12	0.0857419	0.0333572	0.0182061	1.43723	21.4403	14	1	13.9167	0.036486	-0.0501575	0.394985	5.90703e+06	-0.611782
000096	2014	0.0152968	17.54	97.67	0.0703586	0.0214475	0.0111827	2.09062	21.4328	15	1	14.0212	0.023071	-0.00388798	0.283577	3.22794e+07	-0.803526
000096	2015	0.194019	14.24	98.02	0.0892185	0.0673703	0.0259897	4.06816	21.5194	16	1	14.1465	0.07397	-0.0899713	0.28339	3.99095e+06	-1.19066
000096	2016	0.185916	14.37	96.75	0.051592	0.122159	-0.018717	3.1939	21.6111	17	1	14.2538	0.128805	-0.106649	0.225261	3.36389e+06	-1.11649
000096	2017	0.242197	16.97	88.95	0.0592995	0.0607019	0.0320053	2.73497	21.6606	18	1	14.3324	0.064528	-0.0741494	0.265228	1.71082e+06	-1.22607
000096	2018	0.10899	13.7	100	0.0557857	0.0422035	0.0295086	1.87167	21.6967	19	1	14.418	0.044697	-0.0524312	0.267629	4.17958e+07	-1.21624
000096	2019	0.197806	18.39	100	0.0714295	0.0437727	0.0354279	2.07792	21.804	20	1	14.5019	0.04714	-0.123851	0.138066	1.68951e+07	-1.07119
000096	2020	0.181245	13.77	68.3	0.0702305	0.0432548	0.0133202	1.7096	21.847	21	1	14.5979	0.046522	-0.0570945	0.0864807	7.62934e+06	-1.14479
000099	2007	0.387468	60.42	75.13	0.402758	0.0375182	0.0820957	1.9514	21.5524	8	1	12.9078	0.062819	-0.226706	0.232457	2.35183e+08	-0.141588
000099	2008	0.0111505	54.57		0.378659	0.0409445	0.0607444	1.06951	21.5603	9	1	13.0714	0.065897	-0.123207	0.00800063	1.96403e+08	-0.287684
000099	2009	0.0746683	53.87		0.391922	0.0452513	0.05616	1.52694	21.6412	10	1	13.315	0.074417	-0.0651548	-0.00804336	1.93338e+08	-0.257516
000099	2010	0.26343	56.6		0.356164	0.0496929	0.11931	1.88266	21.6461	11	1	13.4951	0.077183	-0.0805963	-0.0814661	2.10386e+08	-0.291048
000099	2011	0.147001	60.11		0.3603	0.0522576	0.0733519	1.73385	21.7206	12	1	13.6549	0.081691	-0.0370774	-0.00714083	2.1142e+08	-0.270751
000099	2012	0.138364	79.42	63.04	0.435512	0.0410853	0.0579936	1.55259	21.9849	13	1	13.7893	0.072783	-0.094462	-0.13174	2.60602e+08	-0.526286
000099	2013	0.0533093	83.54	77.16	0.360138	0.0506656	0.0790772	1.61286	22.0687	14	1	13.9167	0.079182	0.0430188	0.186322	1.01424e+09	-0.159195
000099	2014	0.142519	91.8	63.81	0.388661	0.0461886	0.0596978	2.25949	22.2172	15	1	14.0212	0.075553	-0.144489	0.0915363	3.50691e+08	-0.156636
000099	2015	0.218314	85.56	56.95	0.432835	0.0349619	0.0661342	2.23819	22.325	16	1	14.1465	0.061643	-0.107456	0.0996281	1.67116e+08	-0.126296
000099	2016	0.227344	83.03	43.15	0.412218	0.0183312	0.0593834	1.86262	22.3111	17	1	14.2538	0.031187	-0.0781072	0.202214	1.22437e+08	-0.0953356
000099	2017	0.286687	79.55	45.8	0.455037	0.0170026	-0.013247	1.42752	22.4499	18	1	14.3324	0.0312	-0.0962122	0.098446	1.3951e+08	-0.186433
000099	2018	0.0989379	80.56	48.48	0.434482	0.0281014	0.0412475	1.03803	22.4573	19	1	14.418	0.049691	-0.0536708	0.103326	1.66758e+08	-0.239125
000099	2019	0.165653	82.99	47.94	0.42148	0.0360189	0.130639	1.18558	22.4917	20	1	14.5019	0.06226	-0.205712	0.312905	2.41028e+08	-0.0532102
000099	2020	0.125725	86.11	46.58	0.347693	0.0387415	0.0853004	1.16787	22.4303	21	1	14.5979	0.059391	-0.137638	0.01186	1.18041e+08	-0.277229
000100	2007	0.42718	18.04	22.94	0.726481	0.0158981	-0.0137225	1.40348	23.7515	5	1	12.9078	0.058124	-0.0638401	0.155571	302302000	-0.633713
000100	2008	0.0336231	20.46	23.71	0.732179	0.018994	0.0217448	1.02366	23.8671	6	1	13.0714	0.070921	-0.00627379	0.282585	1077499000	-0.306871
000100	2009	0.352514	18.27	43.11	0.721231	0.0232696	0.0244	1.18669	24.1322	7	1	13.315	0.083473	-0.150894	0.0892281	1785649000	-0.868137
000100	2010	0.496424	15.09	35.81	0.661685	0.0088336	0.0148762	0.956049	24.7025	8	1	13.4951	0.026111	-0.29581	0.0237176	3038876000	-1.45912
000100	2011	0.180291	13.63	37.05	0.739467	0.0225774	0.022513	0.9533	25.0275	9	1	13.6549	0.086659	0.0587921	0.0790592	15841425000	-0.3438
000100	2012	0.219235	11.77	31.56	0.74628	0.0159598	0.0491004	0.980421	25.1021	10	1	13.7893	0.062903	0.0422899	0.16418	5497193000	-0.153829
000100	2013	0.0709075	11.11	15.79	0.744391	0.036945	0.0663623	0.999027	25.081	11	1	13.9167	0.144537	-0.0577044	0.0875559	3767597000	-0.147376
000100	2014	0.169367	11.45	19.87	0.710795	0.0455735	0.0582733	1.08394	25.2545	12	1	14.0212	0.157582	-0.10043	0.229845	7693483000	-0.0450831
000100	2015	0.288628	11.85	20.93	0.663286	0.0289026	0.0661634	1.09522	25.4396	13	1	14.1465	0.085837	-0.0901504	0.327494	16577956000	0.102279
000100	2016	0.155168	10.9	24.6	0.689087	0.0145276	0.0545615	0.972744	25.7146	14	1	14.2538	0.046725	-0.142576	0.23365	14542304000	-0.0383266
000100	2017	0.395929	17.91	19.76	0.662227	0.0221138	0.0574545	0.994039	25.8003	15	1	14.3324	0.065469	-0.0521759	0.274055	15656963000	-0.0598742
000100	2018	0.0444134	15.88	20.78	0.684216	0.021089	0.0544011	0.875775	25.9847	16	1	14.418	0.066783	-0.0442293	0.244207	32798364000	0.0147615
000100	2019	0.0628691	29.3	22.66	0.612465	0.0221889	0.0697025	0.980635	25.8283	17	1	14.5019	0.057257	0.0113234	0.203715	20116210000	-0.0189317
000100	2020	0.244	38.9	23.13	0.650817	0.0196396	0.064745	1.03247	26.2759	18	1	14.5979	0.056244	-0.353677	0.21574	33085563000	0.0481338
000150	2013	0.000850193	0.52	71.26	0.706744	0.0338352	-0.294141	1.35447	21.7225	20	0	13.9167	0.115378	-0.316004	-0.506054	136667	-5.13406
000150	2015	0.211329	25.1	31.05	0.630016	0.0121023	0.0828218	3.44557	22.2383	22	0	14.1465	0.03271	-0.931087	-0.153118	1.31223e+08	-1.92108
000150	2016	0.166134	35.99	29.5	0.65133	0.103158	-0.0785913	2.24191	22.6973	23	0	14.2538	0.295861	-0.0873231	0.4449	3.65119e+07	0.106729
000150	2017	0.346434	27.97	35.99	0.68845	0.0241875	0.00564056	2.24506	22.7541	24	0	14.3324	0.077636	0.0438982	0.555502	5.61406e+08	0.302251
000150	2018	0.430189	15.09	21.94	0.695233	0.0242538	0.0450484	1.74503	22.8364	25	0	14.418	0.079581	-0.0801631	0.562125	5.09877e+08	0.320422
000150	2019	0.356179	10.71	22.93	0.846754	-0.261063	0.026439	1.50792	22.507	26	0	14.5019	-1.70355	0.150674	0.556689	1.26689e+08	0.525386
000150	2020	0.0971725	12.11	29.56	0.94591	-0.120641	0.03574	1.41874	22.3512	27	0	14.5979	-2.2304	0.0463299	0.722011	1.5661e+08	0.753216
000151	2007	0.396122	45.8	24.28	0.15343	0.0384807	0.169404	2.42321	20.7723	8	1	12.9078	0.045455	0.0261147	0.0733752	2.28046e+07	-0.836382
000151	2008	0.00155916	41.57		0.224753	0.0378556	0.0239513	1.08229	20.8678	9	1	13.0714	0.04883	-0.0284076	-0.0251004	8.17412e+06	-0.786119
000151	2009	0.122505	46.17		0.197865	0.0259841	0.0077259	2.20198	20.8358	10	1	13.315	0.032394	0.0241407	-0.0631112	3.84425e+07	-0.809416
000151	2010	0.243689	60.38	23.22	0.190006	0.00711965	-0.120088	3.28812	20.8078	11	1	13.4951	0.00879	0.132448	0.079698	1.33516e+06	-0.974783
000151	2011	0.215645	61.05	77.02	0.272902	-0.00916044	0.131296	2.27933	20.8932	12	1	13.6549	-0.012599	-0.120673	0.00689182	4.61502e+06	-1.35895
000151	2012	0.150714	50.56	34.62	0.45525	0.0264737	0.325505	1.60706	21.2336	13	1	13.7893	0.048598	-0.493733	-0.505407	2.93294e+06	-1.68914
000151	2013	0.00554924	79.71	26.25	0.606677	0.0371689	0.293236	1.42726	21.6355	14	1	13.9167	0.0945	-0.478522	-0.465533	4.87339e+06	-3.01376
000151	2014	0.101543	94.72	23.83	0.656582	0.0385985	0.263172	2.41892	21.7947	15	1	14.0212	0.112395	-0.316077	-0.484949	5.05722e+06	-2.77194
000151	2015	0.216856	91.6	30.44	0.579701	0.0556034	-0.186646	3.3182	21.6052	16	1	14.1465	0.132295	0.152985	-0.428043	8.43374e+06	-3.32245
000151	2016	0.27475	92.82	32.18	0.517535	0.0487667	-0.169417	3.08957	21.4502	17	1	14.2538	0.101078	0.15603	-0.221894	9.41724e+06	-2.52471
000151	2017	0.213599	83.63	43.6	0.54077	0.0410033	0.0503046	2.10775	21.4919	18	1	14.3324	0.089287	-0.0291843	-0.0511286	41689321	-1.53562
000151	2018	0.159622	76.16	27.62	0.536344	0.0386637	-0.213035	1.84747	21.4923	19	1	14.418	0.083389	0.210999	0.163497	5.36213e+06	-1.47667
000151	2019	0.241771	43.07	41.98	0.60374	0.00365769	-0.219915	1.81291	21.5956	20	1	14.5019	0.009231	0.151029	0.161589	2.73366e+06	-1.16479
000151	2020	0.156921	45.81	48.14	0.64677	-0.16106	0.0141497	1.88249	21.3138	21	1	14.5979	-0.455963	0.119368	0.280249	625667	-0.338884
000153	2007	0.344645	9.42	28.89	0.413116	0.00540991	0.0507611	1.62548	20.8082	10	1	12.9078	0.009218	-0.0600566	0.597167	3.51759e+07	-0.0720701
000153	2008	0.0132911	6.17	17.61	0.438817	0.0130388	0.0427457	1.1299	20.8765	11	1	13.0714	0.023235	-0.0316412	0.532395	3.15845e+07	-0.0856401
000153	2009	0.0940703	13.66		0.436987	0.0196663	0.0268817	1.87515	20.9101	12	1	13.315	0.03493	-0.0452767	0.400381	7.44181e+07	-0.188679
000153	2010	0.284082	14.47		0.40916	0.0317258	0.0431385	2.28773	20.9669	13	1	13.4951	0.053696	-0.0424467	0.491195	8.97491e+07	-0.088455
000153	2011	0.149174	15.42		0.419497	0.00752832	0.0417708	1.54629	20.9996	14	0	13.6549	0.012969	0.00262208	0.561184	6.98591e+07	-0.0124404
000153	2012	0.118672	12.48	19.29	0.465688	0.0124729	0.0314725	1.55739	21.0952	15	0	13.7893	0.023344	-0.0155212	0.481719	9.50572e+07	-0.00725411
000153	2013	0.0590369	7.74	16.95	0.467801	0.0137245	-0.0354925	1.51811	21.4069	16	0	13.9167	0.025788	-0.166271	0.243019	1.13903e+08	-0.230153
000153	2014	0.207196	11.26	17.76	0.487414	0.0183759	0.00469736	2.15019	21.5286	17	0	14.0212	0.035849	0.00197133	0.431827	1.75856e+08	0.017643
000153	2015	0.110955	10.04	15.35	0.486291	0.0136503	0.0197367	0	21.5585	18	0	14.1465	0.026572	-0.0236405	0.476374	5.03276e+07	0.0480261
000153	2016	0.291858	10.72	22.68	0.537108	0.0183552	0.0314057	2.15212	21.6357	19	0	14.2538	0.039653	-0.00361572	0.489113	2.21656e+07	0.0872707
000153	2017	0.301323	10.5	17.85	0.559038	0.0236109	0.0189308	1.45775	21.7413	20	0	14.3324	0.053544	-0.0293958	0.428072	4.79865e+07	0.0403432
000153	2018	0.112173	7.36	18.48	0.570549	0.020182	0.0776571	1.11159	21.8245	21	0	14.418	0.046995	-0.0806531	0.44865	8.46327e+07	0.0901899
000153	2019	0.102423	9.36	14.54	0.627174	0.0226455	0.0186013	1.20669	21.9929	22	0	14.5019	0.06074	-0.0209637	0.457244	1.45618e+08	0.213233
000153	2020	0.0933943	11.13	19.81	0.601789	0.0280778	0.0805106	1.35702	22.0142	23	0	14.5979	0.07051	-0.0745333	0.480466	1.90745e+08	0.222826
000155	2007	0.363389	21.45	57.61	0.349825	0.0497868	0.0953078	1.79527	21.7459	10	1	12.9078	0.076574	-0.00944375	0.358984	2.95689e+08	-0.000982104
000155	2008	0.059892	12.87	39.72	0.352525	0.0497108	0.11103	1.12112	21.8071	11	1	13.0714	0.076776	-0.0230145	0.438105	3.19716e+08	0.0463591
000155	2009	0.227025	15.85	45.66	0.396789	0.0226931	0.111347	1.70599	21.8916	12	1	13.315	0.03762	-0.084771	0.358805	4.67391e+08	0.0145328
000155	2010	0.30248	24.11	32.7	0.495575	-0.0647623	-0.00413127	1.46676	21.9405	13	1	13.4951	-0.128388	0.111414	0.38896	2.00462e+08	0.161778
000155	2011	0.204428	20.84	41.71	0.523088	-0.0716286	0.0517279	1.17141	21.8579	14	1	13.6549	-0.150193	0.0504293	0.526851	1.19747e+08	0.281674
000155	2012	0.259735	27.16	55.63	0.536233	0.00049263	0.119035	1.12916	21.8722	15	1	13.7893	0.001062	-0.0679849	0.572647	4.1089e+07	0.300643
000155	2013	0.017682	15.72	76.48	0.74215	-0.242736	-0.0401364	1.25005	21.7994	16	1	13.9167	-0.941385	0.245091	0.434932	8.00701e+07	0.311859
000155	2014	0.0974115	22.64	84.56	1.64989	-1.21989	-0.0441833	4.06613	21.0233	17	1	14.0212	0	0.255379	0.657734	2.22429e+07	1.86449
000155	2015	0.143597	50.33	61.95	3.2619	-0.987166	-0.216637	9.33433	20.3945	18	1	14.1465	0	0.295769	0.692521	1.1089e+07	5.07103
000155	2016	0.278813	64.07	66.57	0.0301552	0.294072	-0.400406	0	21.8026	19	1	14.2538	0.303215	-3.9449	0.0317697	3737590	-25701.1
000155	2017	0.296095	60.69	40.33	0.458189	0.0562322	-0.00666702	1.43306	22.638	20	1	14.3324	0.103786	-0.613216	0.0954457	8.01234e+08	-0.606158
000155	2018	0.12059	62.1	37.07	0.475944	0.0568446	0.0893142	1.07999	22.7014	21	1	14.418	0.10847	-0.116269	0.0820926	6.95912e+08	-0.636262
000155	2019	0.0283013	84.64	56.02	0.417335	0.0454638	0.106119	1.17623	22.7037	22	1	14.5019	0.078027	-0.052795	0.0082622	9.9044e+08	-0.43025
000155	2020	0.000729259	94.55	59.77	0.507244	0.0318024	0.0449741	1.64876	22.9462	23	1	14.5979	0.06454	-0.106181	0.0324015	1.51337e+09	-0.377185
000156	2007	0	12.19		1.96847	0.0115216	0.0285035	0	20.2338	13	0	12.9078	0	-0.0548352	0.439706	890506	2.51077
000156	2008	0	7.37		2.627	0.0564011	0.0354364	0	19.6809	14	0	13.0714	0	-0.0528328	0.443344	1.44906e+06	3.65739
000156	2010	0	8.15		2.00302	0.620472	-0.00559078	0	19.5109	16	0	13.4951	0	-0.657032	0.204137	1.62943e+06	5.0994
000156	2011	0	9.84	76.62	1.69575	0.367666	-0.0734137	0	19.4731	17	0	13.6549	0	-0.259387	0.163002	4.60925e+06	4.32065
000156	2012	0.024954	7.81	22.58	0.74873	0.0513618	0.201368	1.18244	21.9422	18	0	13.7893	0.204409	-1.91625	0.239139	5.43691e+08	0.620158
000156	2013	0.114771	10.33	25.21	0.643314	0.0502397	0.171649	1.26244	22.3495	19	1	13.9167	0.140851	-0.406607	0.220524	4.67119e+08	0.515114
000156	2014	0.0935913	5.81	32.85	0.602917	0.0690637	0.242088	1.48699	22.4385	20	1	14.0212	0.173928	-0.190887	0.140701	7.73214e+08	0.457343
000156	2015	0.295061	9.89	16.45	0.269583	0.0420178	0.0952103	2.13649	23.2629	21	1	14.1465	0.057526	-1.3428	-0.263528	7.94985e+08	-0.825214
000156	2016	0.267562	11.02	16.17	0.279278	0.0428004	0.105844	1.76854	23.3647	22	1	14.2538	0.059385	-0.102423	-0.233416	1.04336e+09	-0.707215
000156	2017	0.252309	10.55	10.91	0.280398	0.0444647	0.0876259	1.28667	23.3919	23	1	14.3324	0.061791	-0.0413583	0.0289589	9.48779e+08	-0.720512
000156	2018	0.0956735	9.48	25.4	0.277813	0.0437001	0.0810591	1.04367	23.4139	24	1	14.418	0.060511	-0.0379082	0.000422541	9.3226e+08	-0.756843
000156	2019	0.214738	10.65	29.61	0.300245	0.0410552	0.104448	1.22504	23.4784	25	1	14.5019	0.058671	-0.057394	0.0171467	1.17259e+09	-0.795805
000156	2020	0.174123	4.92	19.88	0.40751	0.0406013	0.0819972	1.05815	23.8777	26	1	14.5979	0.068526	-0.206559	0.0834484	1.57173e+09	-0.0722389
000157	2007	0.430768	4.33	13.11	0.560398	0.156008	0.0539038	3.56685	22.8671	8	1	12.9078	0.354885	-0.328911	0.191275	5.09969e+08	-0.851623
000157	2008	0.0113373	6.69	9.81	0.771943	0.0692	0.0135741	1.30167	23.8601	9	1	13.0714	0.303433	-0.379895	0.167485	1.06066e+09	0.00747829
000157	2009	0.340724	4.61		0.77615	0.071321	0.0393135	1.52042	24.2471	10	1	13.315	0.318612	-0.104147	0.243397	1.06168e+09	0.130591
000157	2010	0.33299	4.96	16.52	0.563865	0.0728302	0.00865427	1.62394	24.8663	11	1	13.4951	0.16699	-0.695301	0.124091	1.17756e+09	-0.858265
000157	2011	0.127169	3.57	17.92	0.502181	0.114182	0.0292426	1.2687	24.9941	12	1	13.6549	0.229364	-0.168993	0.155831	1.57656e+09	-0.963284
000157	2012	0.33836	3.06	18.02	0.53707	0.0846193	0.0332712	1.27254	25.2116	13	1	13.7893	0.182791	-0.136359	0.0800535	1835070000	-1.40908
000157	2013	0.11583	2.98	18.26	0.530345	0.0441368	0.00822865	0.999509	25.2179	14	1	13.9167	0.093977	-0.053464	0.0348166	1.13758e+09	-1.787
000157	2014	0.277004	3.24	18.37	0.56006	0.00669676	-0.0820211	1.11401	25.264	15	1	14.0212	0.015222	0.0381046	-0.17182	9.74854e+08	-2.44409
000157	2015	0.255513	3.95	9.84	0.566712	0.000972626	-0.0355782	1.00344	25.2636	16	1	14.1465	0.002245	0.0265539	-0.0758993	6.81914e+08	-2.28379
000157	2016	0.205712	2.95	16.88	0.576009	-0.0101503	0.0243273	0.972495	25.2135	17	1	14.2538	-0.02394	-0.0647279	-0.0921418	4.81657e+08	-2.02224
000157	2017	0.277477	3.51	11.64	0.540256	0.015009	0.0342889	0.967453	25.1439	18	1	14.3324	0.032646	-0.0337274	0.0192923	7.63745e+08	-1.73609
000157	2018	0.0361116	3.56	9.9	0.585172	0.0209362	0.0541868	0.905477	25.2608	19	1	14.418	0.05047	-0.214842	0.229117	5.30551e+08	-1.28269
000157	2019	0.0758577	2.43	12.62	0.570609	0.0464343	0.0675517	1.11422	25.2458	20	1	14.5019	0.10814	-0.0591206	0.151584	1.3367e+09	-0.886533
000157	2020	0.290833	2.96	17.06	0.588158	0.0632573	0.0638293	1.21669	25.4792	21	1	14.5979	0.153596	-0.168535	0.132921	1.10097e+09	-0.866602
000158	2007	0.431439	12.09		0.549737	0.0137598	0.0636962	1.36049	22.0047	9	1	12.9078	0.030559	-0.0237383	0.471932	2.6252e+08	0.102554
000158	2008	0.000913235	13.96		0.484158	0.0268122	0.018466	0.988617	22.1945	10	1	13.0714	0.051978	-0.260692	0.370896	3.25381e+08	-0.128813
000158	2009	0.250793	20.58		0.455477	0.0175501	0.00579496	2.02392	22.1753	11	1	13.315	0.03223	0.0143058	0.515321	6.66328e+08	-0.0448084
000158	2010	0.314198	17.61		0.49943	0.0115739	0.00906601	1.51051	22.2798	12	1	13.4951	0.023122	0.0119832	0.527111	1.4084e+08	-0.0120242
000158	2011	0.247051	20.05		0.543603	0.0108087	-0.0339689	1.08569	22.3893	13	1	13.6549	0.023683	0.0743636	0.49625	3.77654e+08	0.0368273
000158	2012	0.133578	28.76	42.65	0.575353	0.00204663	-0.0211956	1.00162	22.4667	14	1	13.7893	0.00482	0.0215469	0.278303	1.53976e+08	-0.158864
000158	2013	0.0123348	29.6	46.9	0.576942	0.00303861	-0.00954192	1.09244	22.4765	15	1	13.9167	0.007182	0.0436438	0.225097	2.53686e+08	-0.143408
000158	2014	0.0180087	41.25	50.82	0.554528	0.00436937	0.0215005	1.79596	22.4376	16	1	14.0212	0.009808	-0.12736	0.457839	1.64511e+08	0.0942611
000158	2015	0.28164	33.71	31.97	0.503495	0.0227312	-0.0446998	2.05624	23.1159	17	1	14.1465	0.045782	-0.449507	0.443814	1.42689e+08	-0.152311
000158	2016	0.290471	31.19	38.67	0.551411	0.0271001	0.0340964	1.47741	23.273	18	1	14.2538	0.060412	-0.138463	0.302921	1.89049e+08	-0.28174
000158	2017	0.288054	30.73	43.26	0.52987	0.0277607	0.0299305	1.34145	23.2719	19	1	14.3324	0.059049	-0.083975	0.333903	2.45591e+08	-0.285863
000158	2018	0.104584	23.35	48.24	0.569219	0.012935	0.0613537	1.17617	23.3725	20	1	14.418	0.030027	-0.0930161	0.262404	4.3832e+08	-0.31033
000158	2019	0.206797	27.56	45.5	0.581776	0.00672551	0.0212356	1.34561	23.3734	21	1	14.5019	0.016081	-0.0124681	0.326979	3.46135e+08	-0.147829
000158	2020	0.146633	28.29	41.31	0.594665	0.00719077	0.0676033	1.25598	23.4243	22	1	14.5979	0.01774	-0.15136	0.213847	3.06028e+08	-0.286094
000159	2007	0.303221	63.53	45.3	0.531397	0.0456671	0.164592	2.02727	20.9801	8	0	12.9078	0.097454	-0.204238	0.284188	1.16605e+08	-0.158339
000159	2008	0.0115641	81.63	53.98	0.456378	0.0804644	0.0485625	1.24098	21.3465	9	0	13.0714	0.148015	-0.386011	0.119135	1.33625e+08	-0.430399
000159	2009	0.215518	74.12	69.04	0.493682	0.0654408	-0.0558506	2.45519	21.5571	10	0	13.315	0.129248	-0.0773134	0.0109754	1.4301e+08	-0.50928
000159	2010	0.309207	53.39	50.69	0.467699	0.200271	0.0111135	2.7128	21.9003	11	0	13.4951	0.376237	-0.19888	0.316886	4.30554e+07	-1.29071
000159	2011	0.224252	50.54	62.89	0.362134	0.104777	0.0124856	1.59185	21.8792	12	0	13.6549	0.164262	-0.0849835	0.220064	1.95759e+07	-1.13044
000159	2012	0.133403	50.74	45.44	0.302494	0.0338973	0.0271989	1.33822	21.8175	13	0	13.7893	0.048598	-0.0122829	0.423696	1.63061e+07	-1.08352
000159	2013	0.0820688	25.22	45.75	0.30427	0.0117673	0.0182446	1.47365	21.8162	14	0	13.9167	0.016914	-0.0072244	0.29606	4.61394e+07	-1.17104
000159	2014	0.1826	57.87	50.45	0.264477	0.0446655	0.0509172	1.91298	21.8112	15	0	14.0212	0.060726	-0.0443681	0.235742	1.27401e+08	-1.2375
000159	2015	0.182569	33.65	30.78	0.260288	0.020371	-0.0561197	1.77762	21.8047	16	0	14.1465	0.027539	0.076377	0.307352	7.57915e+07	-1.1624
000159	2016	0.27947	51.22	33.35	0.292732	0.0115091	-0.0107901	1.60511	21.8599	17	0	14.2538	0.016273	0.0159732	0.393943	2.62029e+07	-0.971281
000159	2017	0.225676	28.98	48.21	0.310459	-0.0234149	-0.00973192	1.14512	21.8344	18	0	14.3324	-0.033957	0.0500309	0.420695	1.2161e+07	-0.886937
000159	2018	0.0901841	27.54	71.1	0.218467	0.018187	-0.00333741	0.959474	21.7312	19	0	14.418	0.023271	-0.0287724	0.523275	2.48266e+07	-0.726794
000159	2019	0.188102	38.99	74.72	0.224618	0.00925104	-0.0335117	1.19552	21.759	20	0	14.5019	0.011931	0.0265645	0.427567	3.47654e+07	-0.610519
000159	2020	0.101855	67.19	74.78	0.181153	0.0317234	-0.0173891	1.09969	21.7089	21	0	14.5979	0.038742	-0.0801826	0.429489	1.34698e+07	-0.780789
000301	2007	0.393332	6.61	74.03	0.275575	0.04646	-0.0475226	3.68535	21.8691	9	1	12.9078	0.064134	0.0397868	0.38608	8.29111e+07	-0.0862096
000301	2008	0.020382	21.92	95.56	0.353383	0.0437556	-0.0797705	1.32221	22.0618	10	1	13.0714	0.067668	0.0574178	0.251494	4.25991e+08	-0.195544
000301	2009	0.23796	31.59		0.359717	0.0233976	0.0514714	2.56072	22.0777	11	1	13.315	0.036543	-0.0472747	0.31808	1.34191e+08	-0.0189737
000301	2010	0.299656	26.76		0.319968	0.0191295	-0.00481214	1.98008	22.043	12	1	13.4951	0.02813	-0.080658	0.213173	1.59237e+07	-0.306732
000301	2011	0.142627	17.89		0.265155	0.030952	0.0849705	1.26211	21.971	13	1	13.6549	0.04212	-0.120155	0.265638	1.35309e+08	-0.17606
000301	2012	0.151739	23.08	59.22	0.247966	0.0445443	0.136162	1.29864	21.9994	14	1	13.7893	0.059232	-0.125477	0.172542	1.87328e+08	-0.12338
000301	2013	0.0571277	17.92	87.23	0.191626	0.0901656	0.0440524	1.26145	22.0226	15	1	13.9167	0.111539	-0.174201	0.393556	1.3708e+07	-0.271445
000301	2014	0.104801	21.77	61.05	0.215455	0.05637	-0.0313402	1.77687	22.1063	16	1	14.0212	0.071851	-0.0211154	0.157515	2.15122e+08	-0.30528
000301	2015	0.20427	22.89	60.59	0.264025	0.0378594	0.0503356	2.04126	22.2066	17	1	14.1465	0.051441	-0.0727674	0.14429	2.98567e+08	-0.198638
000301	2016	0.16297	19.82	77.49	0.302185	0.0296317	0.172226	1.61416	22.3262	18	1	14.2538	0.042464	-0.0750934	0.40195	4.89791e+08	-0.089878
000301	2017	0.152495	28.76	70.81	0.186972	0.051641	0.108376	1.65206	22.2083	19	1	14.3324	0.063517	-0.097817	-0.125397	1.78786e+08	-0.819038
000301	2018	0.180417	5.07	54.21	0.407513	0.0387121	0.0634654	1.12501	23.8083	20	0	14.418	0.065338	-0.890733	0.483853	1.46297e+09	0.0331081
000301	2019	0.035642	9.33	37.76	0.563384	0.0460062	0.148824	1.04807	24.2798	21	0	14.5019	0.10537	-0.21962	0.409275	6.02542e+09	0.182747
000301	2020	0.0217153	12.24	28.93	0.64172	0.00496928	0.0327543	1.0903	24.8653	22	0	14.5979	0.01387	-0.276688	0.155897	1.67841e+10	0.00424659
000333	2013	0.354382	8.02	6.3	0.596883	0.0855888	0.103709	1.1899	25.2974	13	0	13.9167	0.212318	0	0	2115389410	-0.0892564
000333	2014	0.126224	7.05	7.37	0.61983	0.0968171	0.206069	1.30935	25.5132	14	0	14.0212	0.254668	-0.30898	0.529634	2678179150	-0.17459
000333	2015	0.215218	8.05	6.27	0.565113	0.105747	0.207729	1.34237	25.5819	15	0	14.1465	0.24316	-0.287237	0.547831	3130932000	-0.333609
000333	2016	0.0255029	10.1	4.82	0.595683	0.0929768	0.156477	1.63356	25.8626	16	0	14.2538	0.22996	-0.309143	0.460448	2323430000	-0.268308
000333	2017	0.277938	9.89	5.73	0.665768	0.0750128	0.0985165	2.09502	26.2371	17	0	14.3324	0.224434	-0.395557	0.186157	3218402000	-0.334235
000333	2018	0.0595894	9.76	4.99	0.649397	0.0821021	0.105654	1.56296	26.2981	18	0	14.418	0.234174	-0.153847	0.317911	5611851000	-0.349737
000333	2019	0.0466898	12.86	5.42	0.644	0.0837115	0.127802	1.96548	26.4335	19	0	14.5019	0.235145	-0.231219	0.238315	3451856000	-0.544788
000333	2020	0.240118	13.89	5.14	0.655263	0.0763259	0.0820159	2.53455	26.6104	20	0	14.5979	0.221404	-0.164773	0.310785	4656582000	-0.407239
000338	2007	0.447876	20.82		0.580443	0.124788	0.102709	1.53643	23.8333	5	1	12.9078	0.297428	0	0	1.41539e+09	-0.218065
000338	2008	0.000265855	22.82		0.613005	0.0824054	0.0640602	1.04206	24.0998	6	1	13.0714	0.212936	-0.120809	0.232685	1.68283e+09	-0.301741
000338	2009	0.229192	33.64		0.567584	0.108993	0.06735	1.35418	24.3128	7	1	13.315	0.252055	-0.207864	0.166811	1.34703e+09	-0.619394
000338	2010	0.305275	30.03		0.551952	0.153358	0.166846	1.50804	24.6776	8	1	13.4951	0.342279	-0.405441	0.152835	1.81263e+09	-0.776103
000338	2011	0.252954	22.16		0.530377	0.10269	0.0967215	1.15892	24.843	9	1	13.6549	0.218664	-0.157284	0.201894	3.4211e+09	-0.698992
000338	2012	0.272934	14.78	11.37	0.526552	0.0487673	0.0415584	1.12011	24.9178	10	1	13.7893	0.103005	-0.152464	0.0906563	2.21884e+09	-0.490542
000338	2013	0.0898715	19.69	6.74	0.562831	0.0486188	0.0734625	1.02264	25.0866	11	1	13.9167	0.111213	-0.156607	0.0375391	1.46838e+09	-0.543373
000338	2014	0.529567	16.31	6.56	0.660711	0.0480393	0.0927794	1.05956	25.5142	12	1	14.0212	0.141588	-0.236467	0.0797067	3.3097e+09	-0.0562014
000338	2015	0.2036	7.82	6.67	0.636761	0.0188266	0.0589684	0.985881	25.4671	13	1	14.1465	0.05183	-0.0766811	0.0454592	4.34534e+09	-0.0791714
000338	2016	0.323838	9.37	6.83	0.728267	0.0219296	0.0503104	0.984405	25.8231	14	1	14.2538	0.080703	-0.304052	0.0181054	4.4597e+09	0.0254207
000338	2017	0.25364	11.84	15.4	0.702829	0.0483994	0.0857334	1.02943	25.9684	15	1	14.3324	0.162867	-0.101675	0.0507336	2.54167e+09	-0.0272885
000338	2018	0.0243547	14.49	12.9	0.696705	0.0566345	0.108447	0.998213	26.0476	16	1	14.418	0.186731	-0.140658	0.0865159	3.6836e+09	0.0189627
000338	2019	0.204006	12.96	12.31	0.705383	0.0502762	0.10064	1.127	26.1906	17	1	14.5019	0.170649	-0.19224	0.133001	5.39392e+09	0.131452
000338	2020	0.162452	14.2	13.74	0.702924	0.041643	0.0846838	1.0886	26.3245	18	1	14.5979	0.140176	-0.168067	0.0967053	5.76562e+09	0.0851516
000400	2007	0.262298	13		0.49966	0.0352731	0.0506677	0	22.2609	14	1	12.9078	0.070498	-0.0983669	0.270218	4.01167e+07	-1.39122
000400	2008	0.0431757	12.8		0.50229	0.0216947	0.0581964	1.38453	22.2793	15	1	13.0714	0.043589	-0.0685217	0.168057	2.96326e+07	-1.60131
000400	2009	0.0733841	20.19		0.449573	0.0500578	0.0428423	1.92308	22.2504	16	0	13.315	0.090943	-0.0672734	0.130881	6.48034e+07	-1.65893
000400	2010	0.295471	18.73		0.520769	0.0429585	0.0297669	2.19242	22.4733	17	1	13.4951	0.089641	-0.108495	0.0386003	2.96131e+08	-1.92762
000400	2011	0.108085	16.89		0.580492	0.0430146	0.0668262	1.43151	22.6794	18	1	13.6549	0.102536	-0.045128	-0.141649	1.56948e+08	-2.17754
000400	2012	0.107592	45.75	17.38	0.539772	0.0822367	0.0718601	1.6212	22.6585	19	1	13.7893	0.178687	-0.080181	-0.10639	6.67911e+07	-2.22375
000400	2013	0.273045	38.52	21.38	0.539619	0.0928936	0.0979266	2.11494	22.8384	20	1	13.9167	0.201776	-0.194251	-0.084622	9.67855e+07	-2.77999
000400	2014	0.172957	35.09	17.79	0.422345	0.119463	-0.0193018	1.77771	23.1021	21	1	14.0212	0.206807	-0.252023	-0.077921	1.19401e+08	-4.30154
000400	2015	0.180686	42.92	10.25	0.449712	0.0645343	0.0403054	1.74499	23.248	22	1	14.1465	0.117274	-0.0862222	-0.0145493	2.10312e+08	-3.78769
000400	2016	0.251376	73.01	21.78	0.472021	0.0657644	0.0871988	1.54982	23.3836	23	1	14.2538	0.124559	-0.139865	0.0156901	1.7937e+08	-3.18288
000400	2017	0.286223	72.18	28.36	0.469273	0.044536	-0.0022825	1.338	23.4517	24	1	14.3324	0.083915	-0.0758932	0.129549	1.52259e+08	-2.73935
000400	2018	0.122094	74.41	14.47	0.426969	0.0187769	0.0317791	1.04191	23.4027	25	1	14.418	0.032768	-0.038574	0.145603	1.01e+08	-2.58441
000400	2019	0.0941489	76.26	26.73	0.42498	0.0327682	0.00503863	1.14465	23.4373	26	1	14.5019	0.056986	-0.0218675	0.0539797	8.15757e+07	-2.82236
000400	2020	0.0367118	81.01	21.87	0.452629	0.0477581	0.0466179	1.32018	23.545	27	1	14.5979	0.08725	-0.0821266	0.0615741	6.68506e+07	-2.59604
000401	2007	0.339288	7.12	13.01	0.671035	0.0468267	0.0671718	2.01221	22.9192	13	1	12.9078	0.142345	-0.022726	0.383123	1.66206e+09	0.191407
000401	2008	0.0267276	6.63	9.04	0.504574	0.0409716	0.0493993	1.20775	23.2678	14	1	13.0714	0.0827	-0.290056	0.26441	2.58864e+09	-0.121259
000401	2009	0.115471	5.72	11.34	0.643191	0.04924	0.0911378	1.72529	23.7968	15	1	13.315	0.138001	-0.218475	0.236142	4.67305e+09	0.0164094
000401	2010	0.273186	5.83		0.692911	0.0518473	0.0561596	1.63993	24.1328	16	1	13.4951	0.168834	-0.193299	0.227867	5.52732e+09	0.058328
000401	2011	0.254476	5.38		0.654412	0.04154	0.0371482	1.18531	24.3628	17	1	13.6549	0.120201	-0.0752074	0.352671	4.71058e+09	0.185332
000401	2012	0.36353	4.61	14.83	0.677956	0.00332455	0.0230358	1.11336	24.4491	18	1	13.7893	0.010323	-0.0841002	0.280576	2.17652e+09	0.122762
000401	2013	0.0796855	10.87	26.58	0.677456	0.00461138	0.0281982	0.948378	24.4867	19	1	13.9167	0.014297	-0.0644677	0.284516	1.8453e+09	0.144113
000401	2014	0.274303	7.83	27.68	0.694987	-0.00629861	0.0511522	1.08526	24.5087	20	1	14.0212	-0.02065	-0.0534874	0.434394	8.5223e+08	0.288711
000401	2015	0.176987	10.13	31.91	0.725467	-0.0520901	0.0222205	1.08125	24.4437	21	1	14.1465	-0.189741	0.000326767	0.518548	6.85772e+08	0.380926
000401	2016	0.153321	9.59	35.79	0.730765	-0.000570235	0.0648816	1.11732	24.4485	22	1	14.2538	-0.002118	-0.177125	0.499448	6.34933e+08	0.341302
000401	2017	0.241089	13.03	34.24	0.725263	0.00319571	0.0658549	0	24.4377	23	1	14.3324	0.011632	-0.129965	0.501864	5.00702e+08	0.378929
000401	2018	0.105974	12.11	38	0.615594	0.0412887	0.105343	0.884719	24.8503	24	1	14.418	0.107409	-0.533128	0.43764	6.07832e+08	0.198984
000401	2019	0.260148	9.83	26.01	0.525172	0.0807565	0.135331	0.902603	24.8298	25	1	14.5019	0.170075	-0.268015	0.424158	1.0236e+09	0.148334
000401	2020	0.248446	6.92	29.37	0.454608	0.0879374	0.148068	0.778126	24.7999	26	1	14.5979	0.161237	-0.21936	0.299572	2.33316e+09	-0.0193485
000402	2007	0.416926	87.48		0.646314	0.052816	-0.0586425	2.11674	23.3527	12	1	12.9078	0.14933	-0.189964	-0.123023	2.89527e+08	-0.729679
000402	2008	0.058099	79.65		0.461092	0.0377779	-0.186443	1.10926	24.0374	13	1	13.0714	0.070101	-0.625762	-0.167265	3.2687e+08	-2.13017
000402	2009	0.352168	32.5		0.623564	0.0324421	-0.0370831	1.32283	24.4693	14	1	13.315	0.086182	-0.115714	-0.401003	1.71278e+08	-2.26739
000402	2010	0.239376	12.4		0.681675	0.0338505	-0.0458035	1.05105	24.7154	15	1	13.4951	0.106339	-0.0471108	-0.465764	1.3323e+08	-2.45997
000402	2011	0.183134	18.18		0.690309	0.0344538	-0.0372635	0.99696	24.813	16	1	13.6549	0.111252	-0.122076	-0.292149	8.14319e+07	-1.14123
000402	2012	0.329685	33.84	57.3	0.699479	0.0385054	-0.027501	0.991255	24.9722	17	1	13.7893	0.128129	-0.183218	-0.372315	2.34367e+07	-1.39688
000402	2013	0.0146881	25.8	61.31	0.678514	0.0462733	-0.0382007	0.886732	25.0549	18	1	13.9167	0.143935	-0.229668	-0.398821	56844308	-1.99851
000402	2014	0.224602	49.9	71.96	0.693987	0.0355363	-0.00366696	1.11464	25.1959	19	1	14.0212	0.116127	-0.220899	-0.287988	1.97209e+08	-1.7456
000402	2015	0.246983	30.15	47.68	0.72555	0.0214334	-0.121515	1.05162	25.3837	20	1	14.1465	0.078096	-0.0166727	-0.4674	1.55705e+08	-2.34323
000402	2016	0.184077	33.01	56.69	0.724098	0.0249531	0.151423	0.996939	25.4492	21	1	14.2538	0.090442	-0.121061	-0.470874	6.78201e+07	-1.55983
000402	2017	0.437098	9.32	51.67	0.730814	0.032765	-0.0579347	0.996014	25.5533	22	1	14.3324	0.121719	-0.072213	-0.360569	7.99823e+07	-1.16814
000402	2018	0.151812	13.52	57.09	0.749551	0.0271836	-0.0607913	0.879203	25.724	23	1	14.418	0.108539	-0.100706	-0.367894	9.29392e+07	-1.20521
000402	2019	0.367416	23.42	49.53	0.759361	0.0254377	0.0164226	0.909225	25.8108	24	1	14.5019	0.105709	-0.157344	-0.289086	9.49293e+07	-1.09636
000402	2020	0.336429	5.4	37.02	0.764757	0.0131109	0.0584481	0.878743	25.8544	25	1	14.5979	0.055733	-0.163178	-0.304348	5.26018e+07	-1.12944
000403	2007	0.00177143	27.03		0.994021	0.0451539	0.0572644	0	21.2298	14	0	12.9078	7.55208	-0.0909183	0.581344	6.30908e+06	0.937157
000403	2008	0	37.43		0.854078	0.152978	0.0616592	0	20.9178	15	0	13.0714	1.04835	-0.113854	0.512153	4.35916e+07	0.761007
000403	2009	0	21.11		0.890046	-0.0319547	0.0893636	0	20.9478	16	0	13.315	-0.290619	0.00302556	0.466328	7.02907e+07	0.802894
000403	2010	0	27.03		0.703921	-0.0117887	0.0106743	0	20.6458	17	0	13.4951	-0.039816	-0.0633229	0.422339	3.646e+07	0.589232
000403	2011	0	44.76		0.705722	0.00410934	0.135446	0	20.6833	18	0	13.6549	0.013964	-0.057956	0.362208	7.35799e+07	0.497583
000403	2012	0	44.2	17.35	0.730624	0.00237387	0.115404	0	20.789	19	0	13.7893	0.008812	0.0541948	0.379207	1.80282e+08	0.641385
000403	2013	0.130458	41.96	7.92	0.703759	0.0539147	0.0766596	2.9734	20.8948	20	0	13.9167	0.181996	-0.0975039	0.272351	1.6299e+08	0.505747
000403	2014	0.0502862	42.99	13.41	0.615809	0.0895725	0.0645325	3.45065	20.9004	21	0	14.0212	0.233145	-0.100469	0.298144	7.10494e+07	0.372777
000403	2015	0.132115	37.16	28.92	0.584694	0.052825	0.0555679	4.93778	20.9586	22	0	14.1465	0.127196	-0.0651374	0.314696	5.93943e+07	0.332896
000403	2016	0.183101	24.46	29.15	0.588208	0.0319602	0.0488337	5.54093	20.9698	23	0	14.2538	0.077719	-0.163613	0.112178	9.80315e+07	0.144841
000403	2017	0.199631	15.54	31.01	0.589444	0.0115439	-0.0271942	6.51818	21.0013	24	0	14.3324	0.028118	0.0466985	0.0680588	3.98717e+07	0.105541
000403	2018	0.100144	15.13	38.02	0.529828	0.0568779	0.0885235	5.61198	20.999	25	0	14.418	0.120972	-0.135129	0.405506	3.50199e+07	-0.112826
000403	2019	0.119889	15.12	45.14	0.369631	0.124121	0.150076	7.26607	20.9636	26	0	14.5019	0.196902	-0.252872	0.339458	4.11126e+07	-0.645171
000403	2020	0.230693	11.36	59.84	0.414924	0.110542	0.117898	11.6229	21.2256	27	0	14.5979	0.188936	-0.267427	0.416323	4.01796e+07	-0.278349
000404	2007	0.422561	34.34	29.49	0.744038	0.0217617	0.145803	1.54667	21.6028	13	1	12.9078	0.08502	-0.177	0.398713	1.5448e+08	0.342922
000404	2008	0.00674597	34.46	26.22	0.673729	0.0351946	0.0353214	1.116	21.455	14	1	13.0714	0.107869	-0.159441	0.290805	5.7837e+07	-0.0388173
000404	2009	0.155776	48.64	21.46	0.688138	0.0635677	0.0374845	1.49537	21.7149	15	1	13.315	0.203833	-0.0817127	0.219137	1.20114e+08	-0.156626
000404	2010	0.403145	32.83		0.752424	0.0214689	0.0367072	1.40211	22.002	16	1	13.4951	0.086717	0.00497591	0.269439	1.94073e+08	0.182847
000404	2011	0.133664	38.3	22.41	0.776426	0.0170761	0.0374417	1.08392	22.1623	17	1	13.6549	0.076378	-0.0451788	0.243312	9.47058e+07	0.144845
000404	2012	0.200633	33.72	21.48	0.763796	0.0366212	0.0591013	1.11489	22.277	18	1	13.7893	0.15504	-0.0712534	0.255922	1.49895e+08	0.0853747
000404	2013	0.110894	33.27	19.43	0.609224	0.0398532	0.00150007	1.08694	22.5741	19	1	13.9167	0.101985	-0.228603	0.232069	3.04111e+08	-0.610784
000404	2014	0.140661	29.26	17.92	0.591573	0.0438438	0.122724	1.24418	22.611	20	1	14.0212	0.107348	-0.106583	0.287859	3.42578e+08	-0.564159
000404	2015	0.159043	26.08	18.69	0.574696	0.0475741	0.104088	1.28762	22.665	21	1	14.1465	0.111859	-0.122454	0.403807	1.83925e+08	-0.687111
000404	2016	0.332533	34.11	23.13	0.598875	0.0488449	0.0241237	1.28866	22.8154	22	1	14.2538	0.12177	-0.0408785	0.337649	1.96436e+08	-0.789231
000404	2017	0.380656	34.61	25.52	0.602868	0.0212561	-0.0162581	1.0414	23.0237	23	1	14.3324	0.053524	-0.0460128	0.40049	1.77662e+08	-0.687159
000404	2018	0.211837	25.78	26.04	0.582463	0.0162261	0.0170742	0.848913	23.0352	24	1	14.418	0.038862	-0.0243926	0.252812	1.92041e+08	-0.805623
000404	2019	0.127097	22.09	17.36	0.584174	0.00975895	0.0763481	0.852719	23.0504	25	1	14.5019	0.023469	-0.0915662	0.363125	1.46512e+08	-0.966815
000404	2020	0.243483	21.69	24.76	0.596269	0.0166111	0.0511948	0.919028	23.1155	26	1	14.5979	0.041144	-0.0602827	0.452232	1.16476e+08	-0.76086
000407	2007	0.364007	36.96		0.677141	0.0117478	0.0171452	2.41774	21.5628	13	0	12.9078	0.036387	-0.343629	0.0888092	2.54476e+07	-0.36133
000407	2008	0.0608929	37.64		0.550517	0.142872	0.0284899	1.45914	21.464	14	0	13.0714	0.317858	0.0880611	0.541865	1.36983e+08	-0.0352166
000407	2009	0.182833	22.83		0.52568	0.0993651	-0.0353616	2.32647	21.6025	15	0	13.315	0.20949	-0.0645505	0.401014	7.099e+07	-0.0661167
000407	2010	0.358198	47.27		0.5325	0.107701	0.000888313	1.82726	21.8594	16	0	13.4951	0.230377	-0.0764989	0.530841	1.59626e+08	0.151385
000407	2011	0.0486781	37.51		0.552447	0.00198665	0.0385027	1.3415	21.8656	17	0	13.6549	0.004439	0.000113244	0.584829	6.73573e+07	0.182558
000407	2012	0.218853	36.63	58.87	0.585817	-0.0438892	0.0143774	1.91079	21.8786	18	0	13.7893	-0.105966	0.0477757	0.475727	1.07965e+08	0.125703
000407	2013	0.14099	28.07	18.17	0.615876	0.0145707	0.00490185	1.62706	21.9735	19	0	13.9167	0.037932	-0.0346863	0.351488	1.87875e+08	0.207437
000407	2014	0.091792	34.53	44.08	0.506253	0.0129153	0.0143129	1.55533	22.1349	20	0	14.0212	0.026158	-0.201747	0.32332	1.08383e+08	0.0272014
000407	2015	0.137163	20.94	34.53	0.494332	0.00998798	0.0157754	1.89185	22.1468	21	0	14.1465	0.019752	-0.0595274	0.438668	9.77692e+07	0.0476828
000407	2016	0.206742	17.87	16.48	0.41451	-0.075581	0.0118844	1.98284	22.1825	22	0	14.2538	-0.12909	-0.119443	0.318332	4.78895e+07	-0.045841
000407	2017	0.343502	11.97	26.37	0.465132	0.0243212	0.0400703	1.67603	22.3417	23	0	14.3324	0.045471	-0.0877661	0.41761	2.95757e+08	0.0919572
000407	2018	0.204618	10.65	29.64	0.574102	0.0283008	0.0441794	1.07423	22.5838	24	0	14.418	0.06645	0.00223768	0.399482	3.48725e+08	0.205651
000407	2019	0.133376	22.85	30.72	0.552642	0.0313326	0.0907619	1.0338	22.5965	25	0	14.5019	0.070039	-0.13191	0.406079	1.8467e+08	0.224139
000407	2020	0.171906	12.7	26.14	0.570321	0.0319343	0.0666096	1.12363	22.6332	26	0	14.5979	0.074321	-0.0918956	0.43053	3.08845e+08	0.221982
000408	2007	0.379543	52		0.638465	0.00276452	-0.202976	1.46837	20.7733	11	0	12.9078	0.007647	0.135906	0.683465	442912	-0.771207
000408	2008	0.0138693	68.02		0.609795	-0.160202	0.163778	1.60664	20.3692	12	0	13.0714	-0.410559	-0.0528733	0.748292	121414	-0.131078
000408	2009	0.0940136	77.78		0.739263	-0.315136	0.019343	5.1138	20.0575	13	0	13.315	-1.20864	0.118188	0.64815	22648	0.0437438
000408	2010	0.284724	87.4		0.62671	0.0737076	0.0141446	7.36656	19.9045	14	0	13.4951	0.197454	-0.163023	0.357517	85453	-0.78013
000408	2012	0.225065	100	100	0.607177	0.0107306	0.0259598	4.95358	19.9271	16	0	13.7893	0.027317	-0.150658	0.0396814	4500	-0.54198
000408	2013	0.039416	92.57	100	0.664357	0.0284547	-0.00608832	3.27586	20.173	17	0	13.9167	0.084777	-0.131221	0.559723	11800	-0.725124
000408	2014	0.0307159	100	100	0.69855	-0.12142	0.00140061	6.54103	19.939	18	0	14.0212	-0.402788	0.0964679	0.500607	296143	-0.694191
000408	2015	0.224025	100	100	0.833984	-0.130595	0.0273076	11.6188	19.9552	19	0	14.1465	-0.786639	0.105231	0.701519	118690	0.195839
000408	2016	0.121012	51.22	71.43	0.186463	0.124885	0.0546899	1.41921	22.7194	20	0	14.2538	0.153509	-3.9449	0.335269	4.26905e+08	-0.511483
000408	2017	0.26364	51.64	37.58	0.156207	0.157134	-0.00858142	1.83177	22.7703	21	0	14.3324	0.186224	-0.0318181	0.539872	1.96939e+08	-0.591529
000408	2018	0.258018	50.44	68.14	0.207796	0.0905837	0.094619	1.35647	22.9624	22	0	14.418	0.114344	-0.194359	0.757893	2.8317e+08	-0.456121
000408	2019	0.139551	44.96	62.12	0.180113	0.0319653	0.0287234	1.16764	22.9896	23	0	14.5019	0.038987	-0.0675973	0.752077	1.13988e+08	-0.139047
000408	2020	1.56841e-07	48.41	50.07	0.0876396	0.0263767	-0.0201055	1.22039	22.884	24	0	14.5979	0.02891	0.0253479	0.596816	8.04829e+07	-0.240244
000409	2008	0.00131167	100	100	0.189893	0.0420971	0.0305796	6.10214	17.9976	15	1	13.0714	0.051965	0.0110703	0.703677	1176302	-1.78283
000409	2009	0.206126	100	100	0.207246	-0.265396	0.140701	27.8341	17.7692	16	1	13.315	-0.334778	0.0711106	0.56429	253850	-1.46392
000409	2010	0.249877	100		0.250909	-0.117317	-0.0244816	25.1668	17.6909	17	1	13.4951	-0.156613	0.122935	0.560173	11554	-1.32484
000409	2011	0.00116271	80.59		0.110442	0.119549	-0.457306	17.4065	17.6633	18	1	13.6549	0.134392	0.330042	0.0616759	70395.6	-1.73499
000409	2012	0.190305	93.31	30.32	0.213988	0.0672418	0.0604151	2.28702	20.9043	19	0	13.7893	0.085548	-1.91625	0.588145	1.30889e+08	-0.123982
000409	2013	0.216601	89	38.67	0.383685	0.0716519	0.0251166	2.00596	21.2981	20	1	13.9167	0.116259	-0.152518	0.543335	1.15085e+08	0.108024
000409	2014	0.107909	70.73	25.99	0.617375	-0.00890233	-0.0249236	1.66913	21.9208	21	1	14.0212	-0.023266	-0.0831583	0.593535	2.25356e+08	0.466411
000409	2015	0.144625	27.93	26.82	0.727898	0.0217325	-0.0451168	1.60176	22.4596	22	1	14.1465	0.079869	-0.150134	0.511657	2.17051e+08	0.385226
000409	2016	0.429631	36.81	40.21	0.78185	-0.0309456	-0.0324523	1.65449	22.5475	23	1	14.2538	-0.141855	0.036019	0.589091	1.63146e+08	0.560272
000409	2017	0.179622	41.05	41.51	0.818473	-0.0454102	-0.0111337	1.20655	22.5106	24	1	14.3324	-0.250157	-0.0171301	0.517907	2.12258e+08	0.544165
000409	2018	0.234809	48.68	69.89	0.551379	0.0265648	0.146348	1.12273	22.2907	25	1	14.418	0.059214	-0.264054	0.391268	9.9857e+07	-0.316085
000409	2019	0.243889	60.51	68.93	0.666963	-0.227375	-0.00624224	1.24548	22.0673	26	1	14.5019	-0.682732	0.204952	0.434291	6.05451e+07	0.173121
000409	2020	0.0516805	64.66	69.44	0.427478	0.0997635	-0.155855	2.20228	20.7197	27	1	14.5979	0.174253	0.27958	0.294854	8.38821e+06	-0.979524
000410	2007	0.454258	12.14	24.82	0.815746	0.0100101	-0.0306121	1.73774	22.7147	14	1	12.9078	0.054328	0.034047	0.234947	7.42041e+07	-0.100347
000410	2011	0.297473	12.73		0.868213	0.0089097	0.0147212	1.16989	23.2374	18	1	13.6549	0.067607	-0.0555053	0.231261	2.13157e+08	0.321017
000410	2012	0.288033	15.36		0.875378	0.00257868	-0.0971661	1.13116	23.2976	19	1	13.7893	0.020692	0.109721	0.226831	2.01869e+08	0.354456
000410	2013	0.0255442	11.64		0.833668	0.00209781	-0.0820621	1.07418	23.5189	20	1	13.9167	0.012612	0.0256983	0.185609	8.17585e+07	0.096209
000410	2014	0.0290273	15.83		0.863882	0.00109617	-0.0815591	1.32811	23.7263	21	1	14.0212	0.008053	-0.0194924	0.0299225	3.08543e+08	-0.568854
000410	2015	0.381363	22.55	26.88	0.89864	-0.0287072	-0.128359	1.73249	23.8274	22	1	14.1465	-0.283219	0.0570431	-0.127203	3.08867e+07	-1.17137
000410	2016	0.355183	24.65	23.99	0.966771	-0.0579651	-0.0780569	1.36646	23.934	23	1	14.2538	-1.74441	0.0607184	-0.0447328	4.94805e+08	-0.385384
000410	2017	0.437159	24.73	16.99	0.952312	0.00506071	-0.052463	1.29132	23.7872	24	1	14.3324	0.106122	0.082067	0.141741	3.28474e+08	0.455981
000410	2018	0.219092	28.95	28.49	0.992637	-0.0423733	-0.00279094	1.22196	23.7384	25	1	14.418	-5.75456	0.000430448	0.161156	8.24801e+07	0.542688
000410	2019	0.332739	22.8	10.1	0.848012	-0.432132	-0.00522859	2.43548	22.699	26	1	14.5019	-2.8432	-0.0345891	0.102745	2.14571e+07	-0.0938349
000410	2020	0.0915088	22.34	31.86	0.937497	-0.132157	-0.16348	2.05412	22.438	27	1	14.5979	-2.11442	0.166885	0.213433	4.11479e+06	0.159899
000411	2007	0.451335	11.7	22.82	0.794352	0.0233409	-0.0303779	1.66788	20.989	14	1	12.9078	0.113499	0.0459251	0.197599	4.52879e+07	-0.142428
000411	2008	0.0422859	9.92	24.18	0.808319	0.027556	0.0830149	1.31825	21.1096	15	1	13.0714	0.14376	-0.092557	0.15607	1.57752e+07	-0.15069
000411	2009	0.0845075	11.44		0.812174	0.0344331	0.0232361	1.60992	21.3376	16	1	13.315	0.183325	-0.0420747	0.165035	4.63686e+07	-0.229211
000411	2010	0.207652	10.32		0.81415	0.0354609	0.0369582	1.67307	21.6259	17	1	13.4951	0.190804	-0.0829124	0.144533	4.93143e+07	-0.339747
000411	2011	0.25967	9.34		0.750787	0.104333	-0.0219207	1.29558	22.0259	18	1	13.6549	0.418648	-0.127969	0.119454	6.35945e+07	-1.24313
000411	2012	0.134359	7.89	18.12	0.745088	0.0349612	0.0168939	1.16743	22.1367	19	1	13.7893	0.13715	-0.0303057	0.121237	9.0052e+07	-1.26681
000411	2013	0.0283276	6.43	14.54	0.740446	0.0351795	0.0157831	1.19641	22.2914	20	1	13.9167	0.135538	-0.0609983	0.107663	6.07406e+07	-1.60316
000411	2014	0.12037	7.95	12.31	0.737726	0.0246315	0.0168964	0	22.3741	21	1	14.0212	0.093915	-0.0278528	0.119682	7.69386e+07	-1.60918
000411	2015	0.242173	8.93	11.87	0.752556	0.025127	0.0154019	1.65275	22.5356	22	1	14.1465	0.101546	-0.0188039	0.130149	1.56892e+08	-1.39077
000411	2016	0.229839	8.49	11.43	0.757153	0.0274617	0.0202556	1.41304	22.6673	23	1	14.2538	0.113082	-0.0402481	0.116931	9.35146e+07	-1.42094
000411	2017	0.393842	7.67	10.8	0.790254	0.021077	0.0174448	1.24458	22.9297	24	1	14.3324	0.100488	-0.0491441	0.126456	8.95881e+07	-1.20162
000411	2018	0.247123	8.03	13.84	0.768319	0.0248946	0.0184947	1.05987	22.9197	25	1	14.418	0.107452	-0.0358326	0.0668933	1.13871e+08	-1.79144
000411	2019	0.0698699	9.07	14.39	0.72408	0.0313546	0.0204803	1.00449	23.1	26	1	14.5019	0.113637	-0.103101	0.107219	1.37068e+08	-1.70013
000411	2020	0.317997	8.88	13.87	0.715042	0.0304714	0.0295319	1.11982	23.1437	27	1	14.5979	0.106933	-0.0661937	0.0749601	1.78484e+08	-2.10678
000413	2007	0.313098	76.19		0.401233	0.0256504	0.0300786	3.12824	19.8896	15	1	12.9078	0.042839	-0.158006	0.482504	169000	-0.509393
000413	2010	0.220491	73.68		0.363774	0.0108448	0.0276614	12.533	19.7421	18	1	13.4951	0.017045	-0.0455294	0.506626	75040.4	-0.835599
000413	2011	0.135074		46.49	0.305501	0.0324384	-0.00491376	9.5483	19.7401	19	0	13.6549	0.046708	-0.0513538	0.533863	226058	-1.25218
000413	2012	0.0813912	84.2	75.47	0.755861	0.116907	-0.226508	2.65066	21.4468	20	0	13.7893	0.478854	0.309761	0.0422603	7.04022e+08	-2.49028
000413	2013	0.337561	90.24	56.85	0.349694	0.0453388	-0.20339	1.34125	22.9241	21	0	13.9167	0.069719	-1.35004	-0.163739	2.2546e+09	-2.53782
000413	2014	0.120447	82.04	21.35	0.480613	0.0729191	-0.00353359	0	23.2464	22	0	14.0212	0.140395	-0.106047	0.00987925	1.13962e+09	-1.30064
000413	2015	0.1099	38.37	24.52	0.49437	0.0483538	0.061813	1.37842	24.0836	23	0	14.1465	0.095631	-1.03305	-0.0849966	5.39896e+08	-0.912696
000413	2016	0.212792	31.6	29.96	0.507345	0.0279869	0.0296852	1.42553	24.5697	24	0	14.2538	0.056808	-0.383174	-0.287686	8.28349e+08	-2.03877
000413	2017	0.370306	18.03	24.18	0.526364	0.0286462	0.0187014	1.22292	24.9381	25	0	14.3324	0.060482	-0.241045	-0.0705693	2164424059	-1.16395
000413	2018	0.308855	22.13	19.11	0.539472	0.0312614	0.00534958	0.903347	25.0079	26	0	14.418	0.067882	0.0293695	0.132885	5.39773e+09	-0.637704
000413	2019	0.324372	18.46	15.34	0.534897	-0.0229945	-0.044461	0.833206	24.9392	27	0	14.5019	-0.04944	0.00200607	0.382773	2.56575e+09	-0.339125
000413	2020	0.284402	34.51	23.25	0.558631	-0.0535652	0.0314874	0.802414	24.895	28	0	14.5979	-0.121362	-0.0640032	0.468241	3.79157e+09	-0.0475185
000415	2007	0.357723	56.18	50.05	0.572603	0.0120081	0.0352215	2.36738	20.8945	14	0	12.9078	0.028096	-0.0321207	0.623141	6.92736e+07	0.283392
000415	2008	0.0183827	55.38	58.24	0.654681	-0.0816169	-0.0585514	1.61075	20.8108	15	0	13.0714	-0.236352	0.186903	0.355112	5.76139e+07	0.109863
000415	2009	0.114044	36.12	59.6	0.745751	-0.0740443	0.189363	3.06706	20.8664	16	0	13.315	-0.291228	-0.106625	0.244281	4.31914e+07	0.199243
000415	2011	0.266167	74.57		0.541802	0.0197261	0.043113	0.998287	23.6473	18	0	13.6549	0.043052	-5.10768	-0.106243	6.13668e+09	-0.263368
000415	2012	0.145064	45.03		0.680917	0.0210255	0.0394496	0.985885	24.1246	19	0	13.7893	0.065894	-0.0246741	0.156758	1.10315e+10	0.107877
000415	2013	0.0650914	26		0.853207	0.0233494	0.0808699	1.00993	24.7685	20	0	13.9167	0.159064	-0.147433	0.277452	15936988000	0.179588
000415	2014	0.370742	22		0.81397	0.0174045	0.0699153	1.12312	24.9387	21	0	14.0212	0.093557	0.00233366	0.272877	18427754000	0.143207
000415	2015	0.318276	15.94		0.753311	0.0135574	0.0531774	0.996472	25.6053	22	0	14.1465	0.054958	-0.439595	0.0788746	32894447000	-0.104394
000415	2016	0.329556	24		0.825802	0.0131154	0.0643699	1.01507	26.1015	23	0	14.2538	0.07529	-0.220044	0.143561	61428925000	0.0354553
000415	2017	0.530214	25.31	61.61	0.882109	0.0105066	0.0699854	1.00035	26.4284	24	0	14.3324	0.089121	-0.03924	0.143307	42513595000	0.123213
000415	2018	0.256443	32.02	83.22	0.807246	0.00932156	0.0714959	0.93412	26.3786	25	0	14.418	0.04836	-0.130259	0.177177	18017641000	0.0585937
000415	2019	0.535674	20.18	81.2	0.794467	0.012514	0.0748506	0.932873	26.305	26	0	14.5019	0.060886	-0.0458215	0.0810782	21270956000	0.103117
000415	2020	0.201575	25.86	71.47	0.833928	-0.0343529	0.0577377	0.938769	26.2456	27	0	14.5979	-0.206856	-0.0271452	0.0771913	15227237000	0.0925765
000417	2007	0.245874		6.35	0.595032	0.0567029	0.153104	1.82513	21.6352	14	1	12.9078	0.140018	-0.18905	0.197782	80207521	-0.0210533
000417	2008	0.0469929		7.44	0.644616	0.0565398	0.196291	1.40739	21.9295	15	1	13.0714	0.159095	-0.279788	0.112841	1.18809e+08	0.0902083
000417	2009	0.0955682		8.07	0.645623	0.0781585	0.183904	2.54263	22.0299	16	1	13.315	0.220552	-0.20153	0.0105448	1.26754e+08	0.0173087
000417	2010	0.248022		8.33	0.630959	0.0820679	0.189261	2.70758	22.2214	17	1	13.4951	0.222381	-0.28738	-0.133641	1.25929e+08	-0.176648
000417	2011	0.355647		8.28	0.565579	0.0946992	0.133726	1.69597	22.5432	18	1	13.6549	0.217989	-0.361657	-0.27423	2.46998e+08	-0.774692
000417	2012	0.210289		10.52	0.539711	0.0689004	0.0998631	1.35697	22.6201	19	1	13.7893	0.149689	-0.12428	-0.279156	3.14698e+08	-0.521756
000417	2013	0.103724		11.54	0.540901	0.0630869	0.049935	1.19096	22.7405	20	1	13.9167	0.137415	-0.0334934	-0.249414	5.65028e+08	-0.330459
000417	2014	0.101141		10.65	0.532677	0.0561208	0.0566303	1.34537	22.7964	21	1	14.0212	0.12009	-0.0382177	-0.124459	4.40028e+08	-0.216001
000417	2015	0.238628		9.86	0.530825	0.0400878	0.0352456	1.55755	22.8389	22	1	14.1465	0.085443	-0.00169086	0.0102643	4.74572e+08	-0.0357643
000417	2016	0.198842	9.58		0.551745	0.0392362	0.0712094	1.28096	22.9452	23	1	14.2538	0.087531	-0.0998184	-0.00138186	3.91163e+08	-0.0910054
000417	2017	0.378674		7.74	0.572341	0.0293097	0.0628075	1.19549	23.0354	24	1	14.3324	0.068535	-0.0790083	0.0164555	3.42146e+08	-0.0344622
000417	2018	0.162011		8.61	0.575794	0.029851	0.0659034	0.897159	23.0758	25	1	14.418	0.070369	-0.0498248	0.0535309	3.39242e+08	0.016938
000417	2019	0.212401		9.45	0.562743	0.0228386	-0.0363682	0.918164	23.1047	26	1	14.5019	0.052231	0.0299396	0.111125	4.0777e+08	0.112957
000417	2020	0.241357		11.95	0.564571	0.0170112	0.0245525	0.902535	23.1326	27	1	14.5979	0.039068	-0.0274441	0.0591577	1.46961e+08	-0.0230386
000418	2007	0.448071	21	10.45	0.545915	0.0916659	0.098539	1.65703	22.0542	14	1	12.9078	0.20187	0	0	1.19407e+08	-0.509649
000418	2008	0.000708128	13.13	16.61	0.492168	0.00748897	-0.0403569	1.03816	21.929	15	0	13.0714	0.014747	0	0	1.49009e+08	-0.669468
000418	2009	0.091334	33.84		0.506345	0.0571577	0.0358463	2.15673	22.0787	16	0	13.315	0.115785	0	0	1.08674e+08	-0.919123
000418	2010	0.382178	13.47		0.561231	0.0762022	0.090499	1.55545	22.8029	17	0	13.4951	0.173673	0	0	2.00687e+08	-0.996237
000418	2012	0.167091	28.67		0.494206	0.0450797	0.0410245	1.07142	22.8519	19	0	13.7893	0.089127	0	0	9.14079e+07	-1.43722
000418	2013	0.113055	26.42		0.508342	0.051478	0.0981165	1.1439	22.9449	20	0	13.9167	0.104703	0	0	5.95274e+07	-1.82433
000418	2014	0.0381655	29.76	24.53	0.54779	0.0695122	0.145657	1.2217	23.1548	21	0	14.0212	0.153717	0	0	7.84855e+07	-2.25342
000418	2015	0.0961942	32.57	22.03	0.582086	0.0735029	0.251171	1.52445	23.3855	22	0	14.1465	0.175881	0	0	1.13961e+08	-2.80131
000418	2016	0.0191596	37.88	27.7	0.631521	0.071099	0.206294	1.6052	23.6617	23	0	14.2538	0.192953	0	0	63305378	-3.46634
000418	2017	0.292627	42.41	35.22	0.614859	0.0800631	0.0944659	2.34501	23.7838	24	0	14.3324	0.20788	0	0	2.09521e+08	-3.63408
000418	2018	0.0990104	41.19	35.94	0.586257	0.0904424	0.111404	1.67122	23.8829	25	0	14.418	0.218596	0	0	2.7951e+08	-4.21719
000419	2007	0.447305	0.55	0.92	0.565869	0.0317409	0.109959	1.90556	21.3744	11	1	12.9078	0.073114	-0.0593136	0.338316	1.2687e+08	0.0215635
000419	2008	0.0255451	1.05	16.99	0.609326	0.0210189	0.0770057	1.11204	21.5596	12	1	13.0714	0.053802	0.0526292	0.492055	3.47827e+08	0.258842
000419	2009	0.0822003	0.65		0.717833	0.018828	0.159495	1.61884	21.7748	13	1	13.315	0.066726	-0.0568288	0.609698	2.51322e+08	0.504706
000419	2010	0.357769	0.76		0.718966	0.0324659	0.102726	1.87909	21.8825	14	1	13.4951	0.115523	-0.181556	0.515834	1.51371e+08	0.395907
000419	2011	0.243459	0.58		0.532363	0.0604598	0.0806551	1.22258	21.9957	15	1	13.6549	0.129288	-0.306705	0.496062	8.78858e+07	0.0847624
000419	2012	0.123154	0.71	35.07	0.530868	0.0419079	0.105538	1.18617	22.0336	16	1	13.7893	0.089331	-0.118084	0.547807	3.71095e+07	0.0597624
000419	2013	0.119732	0.68	27.09	0.520257	0.0380864	0.0789586	1.30235	22.0622	17	1	13.9167	0.079389	-0.0703378	0.499309	1.31447e+08	0.000170365
000419	2014	0.096209	1.34	33.77	0.487812	0.0364748	0.0471931	1.45835	22.0529	18	1	14.0212	0.071214	-0.0681319	0.495859	2.89985e+07	-0.0996829
000419	2015	0.202173	0.73	34.96	0.487041	0.0288261	0.0395995	1.75966	22.0695	19	1	14.1465	0.056196	-0.0192309	0.517997	1.14957e+08	-0.0892632
000419	2016	0.241558	1.12	36.1	0.475139	0.0292675	0.0223365	1.5531	22.1039	20	1	14.2538	0.055762	-0.00398763	0.538583	1.90066e+08	-0.0396296
000419	2017	0.29045	1.05	38.81	0.470669	0.0354877	0.0620437	1.26437	22.1479	21	1	14.3324	0.067043	-0.0786405	0.577167	6.50779e+07	-0.150549
000419	2018	0.146915	1.2	40.8	0.394411	0.0341567	-0.00671557	0.844584	22.3181	22	1	14.418	0.056402	-0.169295	0.517552	5.73861e+07	-0.120327
000419	2019	0.171315	2.91	40.38	0.374371	0.039205	-0.01389	0.861354	22.3529	23	1	14.5019	0.062665	-0.0216019	0.560208	3.06819e+07	-0.155729
000419	2020	0.181597	3.77	40.05	0.348544	0.0387554	0.0128587	0.824701	22.3971	24	1	14.5979	0.05949	-0.0833431	0.486945	2.52446e+07	-0.284596
000420	2009	0.0735985	20.82		0.63713	0.00363059	0.0257668	1.34786	21.7279	16	1	13.315	0.010005	-0.0350494	0.561566	3.69705e+07	0.383394
000420	2010	0.391322	16.66		0.686778	-0.0297294	0.0574794	1.65434	21.7936	17	1	13.4951	-0.094915	-0.102216	0.467741	3.24167e+07	0.315062
000420	2011	0.274175	17.68		0.801884	-0.102034	0.00173037	1.21807	21.8338	18	1	13.6549	-0.515024	0.170284	0.498232	1.52733e+08	0.535501
000420	2012	0.228898	18.42	26.49	0.825412	0.00246763	0.0175076	1.14366	21.9618	19	1	13.7893	0.014134	-0.019672	0.434343	2.08197e+08	0.421426
000420	2013	0.0742355	22.6	18.94	0.957023	-0.107682	-0.0350189	1.21459	22.1092	20	1	13.9167	-2.50558	0.198836	0.464292	4.15603e+08	0.64332
000420	2014	0.0728602	29.77	48.67	0.692103	-0.000530831	-0.0184515	1.3587	21.9198	21	1	14.0212	-0.001724	-0.0691909	0.538801	2.60132e+08	0.349326
000420	2015	0.330362	26.55	44.09	0.632747	0.000945005	-0.0620724	1.75571	21.6979	22	1	14.1465	0.002573	0.276828	0.722446	2.91973e+08	0.329553
000420	2016	0.218825	27.77	50.88	0.417175	0.00500883	-0.0248242	1.34904	22.2538	23	1	14.2538	0.008594	-0.270944	0.637829	8.89923e+08	-0.0218381
000420	2017	0.314031	25.58	43.05	0.550183	0.0138219	0.00512354	1.46275	22.5446	24	1	14.3324	0.030728	0.216532	0.746587	1.35585e+09	0.381838
000420	2018	0.149511	21.99	47.35	0.591152	0.0197164	0.0248031	1.09751	22.689	25	1	14.418	0.048224	-0.0292694	0.745938	2.65567e+08	0.438875
000420	2019	0.242063	26.03	62.26	0.643893	0.0117885	0.00883811	1.13705	22.8608	26	1	14.5019	0.033104	-0.0655323	0.625723	3.04405e+08	0.404643
000420	2020	0.0031746	29.95	61.72	0.641798	-0.0266939	0.0117386	1.07046	22.8852	27	1	14.5979	-0.074522	-0.0507282	0.639022	1.12764e+08	0.41808
000421	2007	0.423968	24.18		0.681201	0.0382619	0.0355634	1.46365	21.7803	15	1	12.9078	0.120019	-0.242387	0.367523	1.12232e+08	0.253381
000421	2008	0.033847	26.1		0.66825	0.0203312	0.116337	1.05441	21.8138	16	1	13.0714	0.061285	-0.121546	0.311794	190639628	0.164702
000421	2009	0.22142	26.09		0.635898	0.0273771	0.124779	1.3924	21.7127	17	1	13.315	0.075191	-0.0797051	0.195634	1.17112e+08	-0.000309649
000421	2010	0.272271	18.49		0.636461	0.0139367	0.150328	1.30482	21.8145	18	1	13.4951	0.038336	-0.168437	0.110592	2.17692e+08	-0.067314
000421	2011	0.169656	20.8	52.95	0.621109	0.0336805	0.0540712	1.13715	21.7961	19	1	13.6549	0.088892	-0.00940758	0.0220091	1.38878e+08	-0.168841
000421	2012	0.193545	17.35	90.01	0.54628	0.0425327	0.142942	1.1748	21.6751	20	1	13.7893	0.093742	-0.104269	0.0288088	8.36291e+07	-0.390766
000421	2013	0.0613748	18.65	81.54	0.47894	0.0402154	0.0790737	1.13188	21.6041	21	1	13.9167	0.07718	-0.100485	0.139692	3.54647e+07	-0.519473
000421	2014	0.0895135	18.2	74.84	0.387614	0.0727744	0.126482	1.46743	21.5601	22	1	14.0212	0.118838	-0.164092	0.148272	4.63676e+07	-0.50407
000421	2015	0.196216	9.46	86.88	0.474536	0.0539398	-0.0154273	1.18459	22.6228	23	1	14.1465	0.102652	-0.745653	0.422308	2.92329e+08	0.0981609
000421	2016	0.285539	6.72	62.11	0.491874	0.0410416	-0.0194627	1.14713	22.6752	24	1	14.2538	0.080771	0.0312969	0.328353	3.0879e+08	0.0633684
000421	2017	0.361084	6.97	70.8	0.686656	0.0228272	0.28606	1.00879	23.1139	25	1	14.3324	0.07285	-0.454754	-0.0625876	3.33212e+08	0.283792
000421	2018	0.232987	3.2	76.33	0.697497	0.0210789	0.0821923	0.920862	23.1599	26	1	14.418	0.069682	-0.088233	-0.0571278	3.1858e+08	0.252546
000421	2019	0.089478	4.51	76.9	0.705187	0.015037	-0.074743	0.919042	23.219	27	1	14.5019	0.051005	0.109136	-0.0548559	4.80085e+08	0.116281
000421	2020	0.325396	1.65	82.3	0.649452	0.0538439	-0.171287	1.00257	23.1207	28	1	14.5979	0.153599	0.0145109	0.0261032	3.45398e+08	-0.199627
000422	2007	0.409482	13.61	13.54	0.68914	0.065804	0.0856586	1.98486	22.8967	15	1	12.9078	0.211684	0.0381759	0.310713	2.6173e+09	0.159938
000422	2008	0.00391931	13.33	15.67	0.722692	0.0360726	0.0557517	1.08301	23.1487	16	1	13.0714	0.130081	0.0445107	0.378226	1.65919e+09	0.325611
000422	2009	0.213476	8.33		0.727806	0.0331395	0.0568346	1.58447	23.3271	17	1	13.315	0.12175	-0.0971477	0.182592	1.14225e+09	0.0987731
000422	2010	0.212214	12.23		0.724969	0.0548031	0.0244131	1.27022	23.6542	18	1	13.4951	0.199261	-0.0929908	0.138765	3.47606e+09	-0.0512962
000422	2011	0.39579	7.35		0.736392	0.0472837	0.0738127	1.09382	24.0109	19	1	13.6549	0.179371	-0.0415444	0.259057	5.0473e+09	0.037207
000422	2012	0.439395	10.68		0.734845	0.0497141	0.136359	1.06167	24.1127	20	1	13.7893	0.187491	-0.0511542	0.321181	5.29615e+09	0.166523
000422	2013	0.190285	6.46	12.34	0.788887	0.00566962	0.0809431	0.949511	24.2887	21	1	13.9167	0.026856	-0.0331541	0.29344	3025660629	0.183735
000422	2014	0.244553	7.72	17.43	0.79884	0.00211363	0.0978719	0.979343	24.3443	22	1	14.0212	0.010507	-0.0276829	0.336433	2.64202e+09	0.282675
000422	2015	0.243497	8.99	18.93	0.798188	0.0013568	0.120981	0.97269	24.4116	23	1	14.1465	0.006723	-0.107577	0.407889	1.46241e+09	0.351554
000422	2016	0.607162	6.57	16.14	0.828894	-0.0354058	0.0616925	1.00836	24.4065	24	1	14.2538	-0.206923	-0.0178996	0.403378	1.16752e+09	0.395842
000422	2017	0.512252	8.89	14.88	0.95199	-0.158262	0.0373549	1.06452	24.2061	25	1	14.3324	-3.29644	0.0941248	0.597186	1.11744e+09	0.7198
000422	2018	0.296359	8.73	15.96	0.919167	0.012808	0.00693698	1.02761	23.8983	26	1	14.418	0.158451	-0.119466	0.618652	8.02077e+08	0.718461
000422	2019	0.238048	10.3	15.32	0.951315	0.00436754	0.097464	1.06391	23.8642	27	1	14.5019	0.089709	-0.336793	0.421919	7.1414e+08	0.488276
000422	2020	5.36717e-10	10.71	19.66	0.938974	0.0105231	0.0572641	1.06948	23.815	28	1	14.5979	0.172437	-0.261452	0.317539	6.25675e+08	0.359276
000423	2008	0.0265344		10.19	0.234181	0.156425	0.156791	3.28133	21.3615	15	1	13.0714	0.204258	-0.269826	0.199584	5.13629e+07	-0.992762
000423	2009	0.0254397	10.58		0.210992	0.130605	0.260756	4.82674	21.86	16	1	13.315	0.165531	-0.899018	0.0470966	1.22527e+08	-2.71953
000423	2010	0.200471	9.99		0.2169	0.165138	0.176714	9.50316	22.0036	17	1	13.4951	0.210877	-0.275404	0.439594	1.36524e+08	-1.58068
000423	2011	0.173606	12.86	8.49	0.177752	0.205913	0.16793	6.82208	22.1646	18	1	13.6549	0.250427	-0.319782	0.352838	2.24342e+08	-2.67863
000423	2012	0.164077	12.6	21.2	0.190484	0.197828	0.161115	5.15156	22.3958	19	1	13.7893	0.244377	-0.334921	0.0766292	2.80762e+08	-2.72841
000423	2013	0.173251	11.47	18.71	0.149746	0.203975	0.147012	4.47529	22.5116	20	1	13.9167	0.239899	-0.219939	0.00301331	4.8108e+08	-1.6799
000423	2014	0.0806492	12.64	7.73	0.192	0.183953	0.0880848	3.45925	22.7328	21	1	14.0212	0.227665	-0.221724	0.0665617	2.75703e+08	-1.96449
000423	2015	0.151673	12.31	14.48	0.177256	0.190244	0.113557	4.14971	22.8761	22	1	14.1465	0.231231	-0.235712	0.255465	2.84252e+08	-2.25507
000423	2016	0.131771	12.01	22.4	0.157136	0.186454	0.0627738	3.69757	23.0208	23	1	14.2538	0.221215	-0.183407	0.351134	3.50603e+08	-2.54334
000423	2017	0.257385	13.86	16.09	0.202369	0.165158	0.141999	3.38682	23.239	24	1	14.3324	0.20706	-0.294547	0.283739	3.13937e+08	-2.60841
000423	2018	0.186577	24.32	13.99	0.183198	0.150441	0.0727507	2.04788	23.353	25	1	14.418	0.184183	-0.179223	0.218016	2.49326e+08	-2.65235
000423	2019	0.137172	17.59	14.31	0.139923	-0.0382184	-0.0961065	2.12467	23.1789	26	1	14.5019	-0.044436	0.19871	0.151324	3.36131e+08	-1.89728
000423	2020	0.104098	15.97	20.73	0.107124	0.00374144	0.0731354	2.41886	23.1166	27	1	14.5979	0.00419	-0.0392768	0.233797	1.02812e+08	-2.07754
000425	2007	0.248174	38.79	29.9	0.606849	0.00813917	0.0887511	2.87131	21.8296	14	1	12.9078	0.020702	-0.144859	0.248711	1.85462e+08	-0.465962
000425	2008	0.0123909	36.03	33.05	0.637826	0.0279938	0.0426979	2.36883	22.0148	15	1	13.0714	0.077294	-0.061709	0.389291	132873124	-0.126526
000425	2009	0.0531731	23.06	5.32	0.707521	0.113605	0.210994	1.70144	23.4361	16	1	13.315	0.38842	-1.71217	0.25328	4.70121e+08	-0.160442
000425	2010	0.421267	27.35	6.07	0.513903	0.117672	0.0191822	1.64722	23.9342	17	1	13.4951	0.242076	-0.490729	0.148339	8.87009e+08	-1.89289
000425	2011	0.239542	21.08		0.563431	0.0973279	-0.0584716	1.2047	24.2704	18	1	13.6549	0.222938	0.0522838	0.0620389	2.82199e+09	-1.68953
000425	2012	0.333291	19.98		0.613681	0.0543615	-0.0765758	1.13747	24.5379	19	1	13.7893	0.140717	0.0491079	-0.000762816	2.58533e+09	-1.57822
000425	2013	0.03102	18.52		0.598504	0.0315295	-0.00780216	0.918514	24.6171	20	1	13.9167	0.07853	-0.0397388	-0.0912678	2.23704e+09	-1.74854
000425	2014	0.461665	19.01	17.11	0.581602	0.00832994	0.0151005	1.25828	24.612	21	1	14.0212	0.019909	-0.0479212	-0.0474294	8.55306e+08	-1.36023
000425	2015	0.247838	17.42	20.39	0.517557	-0.00146768	0.00252276	1.22207	24.4777	22	1	14.1465	-0.003042	-0.0587888	0.132169	4.10385e+08	-1.36191
000425	2016	0.0935172	18.81	21.14	0.534267	0.00492508	0.0510571	1.07272	24.5069	23	1	14.2538	0.010575	-0.11113	0.125449	5.07271e+08	-0.812284
000425	2017	0.290263	22.24	18.94	0.516661	0.0206703	0.0633596	1.16823	24.6307	24	1	14.3324	0.042766	-0.189416	0.0312437	6.53018e+08	-1.1229
000425	2018	0.0496533	24.51	19.82	0.504644	0.0335617	0.0540199	0.926571	24.8382	25	1	14.418	0.067753	-0.167096	0.0934213	1.78865e+09	-1.19041
000425	2019	0.191967	26.24	22.84	0.564685	0.0471639	0.0664444	1.10633	25.0709	26	1	14.5019	0.108344	-0.146126	0.0721749	2.35315e+09	-1.33852
000425	2020	0.159779	27.44	16.76	0.627759	0.0408039	0.0303843	1.07681	25.2428	27	1	14.5979	0.109617	-0.102536	0.132279	2.05284e+09	-0.839764
000426	2007	0.408192	24.87	37.21	0.465867	0.00357793	0.0533806	1.60743	21.6509	13	1	12.9078	0.006699	-0.0192408	0.203112	4.25325e+07	-0.00331478
000426	2008	7.1457e-07	24.07	48.4	0.488947	-0.0576802	0.0120659	0.995245	21.5908	14	1	13.0714	-0.112866	0.0727898	0.105415	2.89002e+07	-0.0262871
000426	2009	0.13028	29.36	46.1	0.287939	0.0468802	0.0236291	2.4741	21.2336	15	1	13.315	0.065837	0.222297	0.361149	4.58926e+07	-0.124786
000426	2010	0.291676	30.23	48.65	0.302007	-0.0316061	0.042045	2.83914	21.2093	16	1	13.4951	-0.045281	0.0114292	0.386879	2.20818e+07	-0.100958
000426	2011	0.100724	30.1		0.486809	0.0591654	0.0320414	1.67742	21.8678	17	0	13.6549	0.115289	-0.807875	0.471413	4.61349e+07	0.284493
000426	2012	0.290681	72.37		0.487297	0.0318293	0.0452536	2.08496	21.9249	18	0	13.7893	0.062081	-0.109084	0.483447	2.8627e+08	0.290867
000426	2013	0.0571175	71.79		0.358713	0.0117352	0.00778877	1.31543	22.172	19	0	13.9167	0.0183	-0.27772	0.550194	1.35117e+08	0.128803
000426	2014	0.285337	46.74		0.299452	0.0401584	-0.0494659	1.8588	22.0927	20	0	14.0212	0.057324	0.0391894	0.587991	1.02126e+08	0.149412
000426	2015	0.108961	85.07	70.76	0.337222	-0.00709477	-0.0115078	0	22.128	21	0	14.1465	-0.010705	-0.024759	0.525056	1.00945e+08	0.140495
000426	2016	0.131748	93.18	79.26	0.501488	0.00913698	0.0201152	1.69474	23.0018	22	0	14.2538	0.018329	-1.0298	0.24211	3.67261e+08	0.0991949
000426	2017	0.317953	65.64	58.96	0.423948	0.0593223	0.125053	1.85514	22.9566	23	0	14.3324	0.102981	-0.0348559	0.358868	7.419e+08	0.158719
000426	2018	0.164678	52.44	58.69	0.427777	-0.0191012	0.128455	1.33417	22.9131	24	0	14.418	-0.033381	-0.0346677	0.444755	5.60662e+08	0.19813
000426	2019	0.0586047	57.12	42.06	0.420149	0.0110257	0.0477492	1.32225	22.95	25	0	14.5019	0.019015	-0.0793023	0.669902	2.02393e+08	0.307513
000426	2020	0.182012	54.47	55.05	0.446472	-0.0197381	0.0448075	1.79714	22.9549	26	0	14.5979	-0.035659	0.01448	0.396759	3.43391e+08	0.229997
000428	2007	0.399521	1.72	20.29	0.661628	0.0759777	0.146879	2.07922	21.554	12	1	12.9078	0.224539	-0.190231	0.229368	6.29818e+08	-0.0231056
000428	2008	0.0522528	5.46	5.53	0.589695	0.0422944	0.0815483	1.10279	21.8661	13	1	13.0714	0.10308	-0.136436	0.493407	4.46647e+08	0.194682
000428	2009	0.146416	2.43	4.12	0.626921	0.0394738	0.148225	1.46747	22.0874	14	1	13.315	0.105806	-0.319572	0.351528	4.19487e+08	0.143632
000428	2010	0.373713	1.83	3.54	0.65925	0.0314698	0.0945249	1.74771	22.2406	15	1	13.4951	0.092355	-0.189894	0.253127	5.3182e+08	0.0940503
000428	2011	0.186553	2.6		0.68591	0.0241975	0.0906542	1.22411	22.4311	16	1	13.6549	0.07704	-0.0206887	0.335619	1.00774e+09	0.185498
000428	2012	0.0856989	2.57		0.731865	0.0173457	0.0599407	1.18173	22.6272	17	1	13.7893	0.06469	-0.063487	0.44315	8.12594e+08	0.334778
000428	2013	0.217151	0.94	47.59	0.76369	0.0138465	0.0266352	1.31351	22.8078	18	1	13.9167	0.058595	-0.00509398	0.35574	7.11434e+08	0.36461
000428	2014	0.0468639	0.7	20	0.80305	-0.0103963	0.0125288	1.25628	22.9458	19	1	14.0212	-0.052787	-0.0257065	0.275621	7.89889e+08	0.342898
000428	2015	0.268805	3.7	14.23	0.642123	-0.00367434	0.0192446	1.52114	22.977	20	1	14.1465	-0.010267	-0.181577	0.330329	4.33879e+08	0.205818
000428	2016	0.343173	2.23	16.28	0.666576	-0.0491429	0.011545	1.35055	22.9103	21	1	14.2538	-0.147389	-0.0362031	0.408154	2.86961e+08	0.224938
000428	2017	0.383814	1.95	8.82	0.676985	-0.00783105	0.0206686	1.10496	22.9235	22	1	14.3324	-0.024244	-0.0555712	0.442895	1.24161e+08	0.274714
000428	2018	0.184073	3.01	13.36	0.658974	-0.0970325	0.019057	1.01011	22.6969	23	1	14.418	-0.284531	-0.0284433	0.419834	2.32983e+08	0.225268
000428	2019	0.197789	23.77	14.95	0.626011	0.000312715	0.0595664	1.03248	22.6054	24	1	14.5019	0.000836	-0.00105204	0.640626	1.46348e+08	0.350769
000428	2020	0.141886	6.22	19.23	0.699642	-0.0973317	-0.0100108	1.13898	22.5352	25	1	14.5979	-0.324053	0.077932	0.709885	1.37037e+08	0.528984
000430	2010	0.113342	12.22		1.03746	0.315978	0.120657	6.7608	19.3571	18	1	13.4951	0	-0.138833	0.758774	9.06573e+06	1.04972
000430	2011	0.165256	15.05		0.376404	0.199937	0.300596	4.24233	19.9202	19	1	13.6549	0.320619	-1.77833	0.595329	2.44487e+07	0.134082
000430	2012	0.224687	8.56		0.255149	0.197465	0.242508	3.64852	20.0558	20	1	13.7893	0.265107	-0.281789	0.748214	8.36242e+07	0.106244
000430	2013	0.125713	8.98		0.280697	0.0869545	0.141109	2.58489	20.2171	21	1	13.9167	0.120887	-0.254958	0.280982	1.00526e+08	-0.0128718
000430	2014	0.0277049	6.96		0.272118	0.0876856	0.159689	3.00148	20.3446	22	1	14.0212	0.120467	-0.0727664	0.486433	1.22449e+08	0.0615207
000430	2015	0.216709	15.62		0.29778	0.131	0.239532	4.26907	20.5872	23	1	14.1465	0.186552	-0.265002	0.58542	1.51515e+08	0.0811856
000430	2016	0.259202	11.73	45.21	0.667676	0.0295679	0.0648062	2.03206	21.4383	24	1	14.2538	0.088973	0.26891	0.769088	5.79669e+08	0.599254
000430	2017	0.298986	12.27	75.19	0.331729	0.0282614	0.0523613	1.51917	21.5718	25	1	14.3324	0.04229	-0.168135	0.680709	6.50656e+08	0.245173
000430	2018	0.144933	8.74	11.08	0.36453	0.0100105	0.0591088	1.12253	21.6379	26	1	14.418	0.015753	-0.0125081	0.276595	5.44649e+08	0.136848
000430	2019	0.184701	11.15	57.08	0.399074	0.00425739	0.0584065	1.15536	21.7046	27	1	14.5019	0.007085	-0.0318631	0.222247	2.11192e+08	0.141252
000430	2020	0.123803	5.81	52.99	0.459123	-0.0329802	-0.00773397	1.12991	21.7513	28	1	14.5979	-0.060975	0.0472196	0.206963	3.04433e+08	0.156991
000488	2007	0.428334	5.03		0.519308	0.0553603	0.0601634	1.40588	23.8148	14	1	12.9078	0.115168	-0.144818	0.365146	8.84022e+08	0.0503727
000488	2008	0.058573	4.94	10.17	0.466842	0.0478922	0.0735429	0.863664	23.9928	15	1	13.0714	0.089828	-0.219632	0.317826	1.5428e+09	-0.0886807
000488	2009	0.259316	5.94		0.477652	0.033811	0.0580948	1.00026	24.0631	16	1	13.315	0.064729	-0.0599097	0.174575	2.23267e+09	-0.121792
000488	2010	0.400718	5.78	8.13	0.564953	0.0371085	0.0242417	0.958769	24.2808	17	1	13.4951	0.085298	0.14091	0.336474	6.50765e+09	0.149274
000488	2011	0.352244	5.02	16.33	0.671543	0.012902	-0.00958701	0.903126	24.5438	18	1	13.6549	0.03928	0.118117	0.322378	5.07986e+09	0.180558
000488	2012	0.24142	4.09	10.68	0.699418	0.000978226	0.0410026	0.885716	24.5887	19	1	13.7893	0.003254	0.028098	0.284284	2.83614e+09	0.122073
000488	2013	0.166129	5.69	9.9	0.691966	0.0145271	0.0236232	0.893466	24.5845	20	1	13.9167	0.047161	0.0234503	0.311525	3.81456e+09	0.178069
000488	2014	0.129058	7.43	17.49	0.747491	0.0079777	0.0173419	0.941878	24.7632	21	1	14.0212	0.031594	0.0130227	0.344783	3.09319e+09	0.258223
000488	2015	0.20131	6.72	14.57	0.778623	0.0125437	-0.124694	0.973996	25.0795	22	1	14.1465	0.056662	0.0746654	0.511685	3.71641e+09	0.375253
000488	2016	0.0778338	5.96	20.11	0.725773	0.0245804	0.0261656	0.955363	25.1335	23	1	14.2538	0.089635	-0.166609	0.525707	2.47755e+09	0.266252
000488	2017	0.717796	6.53	24.86	0.713381	0.0355878	0.000225004	0.98981	25.3832	24	1	14.3324	0.124164	-0.119319	0.486974	2.25296e+09	0.175402
000488	2018	0.35242	7.03	21.53	0.754349	0.0243522	0.133876	0.913039	25.3803	25	1	14.418	0.099133	-0.127416	0.476422	3.6087e+09	0.308324
000488	2019	0.177834	10.51	18.4	0.731114	0.0178983	0.124876	0.889442	25.3078	26	1	14.5019	0.066565	-0.177843	0.450698	1.11219e+09	0.244245
000488	2020	0.212226	13.68	14.03	0.718262	0.0208158	0.122957	0.911487	25.2404	27	1	14.5979	0.073883	-0.170437	0.488404	2.54202e+08	0.322905
000498	2008	0.155392	97.16		1.88951	0.0121736	-0.00031592	0	20.4237	15	1	13.0714	0	-0.238893	0.814202	20553	2.12327
000498	2009	0	100		0.983103	0.502269	-0.0151757	0	20.117	16	1	13.315	29.7255	-1.14111	0.00102682	88000
000498	2012	0	57.07	12.14	0.771108	0.0262547	-0.0865422	0	22.9031	19	1	13.7893	0.114704	-1.91625	0.266997	9.91955e+07	-0.160777
000498	2013	0.159558	61.57	6.97	0.755201	0.0277897	0.0781726	1.07449	22.9661	20	1	13.9167	0.113521	-0.150806	0.141697	1.16026e+08	-1.27607
000498	2014	0.0319535	67.87	7.83	0.735114	0.0311075	0.0314047	0	23.0285	21	1	14.0212	0.117437	-0.0717136	0.114427	4.55904e+07	-2.29028
000498	2015	0.217073	65.97	8.65	0.708156	0.0362616	0.0799381	1.21273	23.0666	22	1	14.1465	0.12425	-0.181679	0.18575	5.52499e+07	-2.1337
000498	2016	0.257274	69.74	7.52	0.769289	0.0286485	0.0541276	1.11375	23.4342	23	1	14.2538	0.124175	-0.24	0.0156095	8.17165e+07	-1.54203
000498	2017	0.318785	69.15	9.23	0.769372	0.0327836	0.0131866	1.07628	23.5927	24	1	14.3324	0.142149	-0.0713069	-0.0405868	2.3179e+08	-1.13219
000498	2018	0.272848	67.22	15.24	0.733793	0.0283406	0.0347447	0.988602	23.8968	25	1	14.418	0.106461	-0.18365	0.0589392	5.11086e+08	-0.411308
000498	2019	0.249441	76.12	15.17	0.742626	0.0255546	0.00149181	0.906138	24.1909	26	1	14.5019	0.09929	-0.148594	0.026593	4.18154e+08	-0.29074
000498	2020	0.150755	54.9	14.28	0.765899	0.026788	0.0176919	0.973707	24.7321	27	1	14.5979	0.114429	-0.23095	0.502104	4.71393e+08	-0.311374
000501	2007	0.422252		6.3	0.697551	0.0497565	0.173803	2.60706	22.1775	15	1	12.9078	0.164512	-0.286299	0.389543	3.04208e+08	0.314506
000501	2012	0.16964		6.03	0.760921	0.0471603	0.196137	1.28935	23.1247	20	1	13.7893	0.197258	-0.092497	0.301161	1.67283e+09	0.570361
000501	2013	0.134203		8.46	0.752536	0.0479804	0.146043	1.26479	23.2597	21	1	13.9167	0.193888	-0.0682853	0.359272	1.52628e+09	0.572849
000501	2014	0.107877		7.95	0.759467	0.040972	0.066141	1.27216	23.4738	22	1	14.0212	0.170338	0.0597546	0.519998	2.32738e+09	0.664225
000501	2015	0.223997		8.15	0.767476	0.0451054	0.0480719	1.38844	23.5998	23	1	14.1465	0.193981	-0.0445969	0.481167	2.42907e+09	0.565816
000501	2016	0.253107		8.11	0.659722	0.0558192	0.0835836	1.26489	23.6019	24	1	14.2538	0.16404	-0.164688	0.420982	5.23651e+08	0.419342
000501	2017	0.345653		8.88	0.601671	0.0688871	0.0143452	1.24587	23.6147	25	1	14.3324	0.17294	-0.0544366	0.367076	4.15997e+08	0.327066
000501	2018	0.0980962		9.61	0.639567	0.0458759	0.109487	0.963085	23.8538	26	1	14.418	0.12728	-0.0950375	0.315318	2.72616e+09	0.348348
000501	2019	0.246823		11.75	0.596956	0.0519176	0.0600944	1.02972	23.8843	27	1	14.5019	0.128814	-0.0690317	0.345023	1.44704e+09	0.375066
000501	2020	0.234727		16.53	0.565163	0.0240077	0.0539363	0.95812	23.8501	28	1	14.5979	0.055211	-0.0488711	0.360827	1.24639e+09	0.292339
000502	2009	0.198775	8.77		0.382128	0.061405	0.15369	2.92074	20.1526	18	0	13.315	0.099381	-0.17507	-0.00449236	3160834	-6.04309
000502	2010	0.312156	7.59		0.717066	-0.0630752	0.205871	2.62253	20.5222	19	0	13.4951	-0.222933	-0.0471221	-0.579661	3.42727e+06	-3.67467
000502	2011	0.103556	7.9		0.406705	0.0813044	0.0652542	2.39511	19.9291	20	0	13.6549	0.137039	-0.0694084	0.231165	9901366	-1.82151
000502	2012	0.154086	20.62	82.43	0.212002	-0.037901	-0.433939	4.01762	19.5198	21	0	13.7893	-0.048098	0.309761	0.323628	110694	-1.55814
000502	2013	0.0688814	28.06	91.25	0.210434	0.0259005	0.0253213	3.9757	19.5511	22	0	13.9167	0.032804	-0.0533853	0.316206	124919	-1.71026
000502	2014	0.000395834	16.43	94.54	0.167579	0.0138993	0.0568196	6.56725	19.4166	23	0	14.0212	0.016697	0.0112818	0.206067	31826	-7.04149
000502	2015	0.252252	8.62	81.71	0.475371	-0.0598067	-0.061509	14.8397	19.8187	24	0	14.1465	-0.113998	0.295769	0.316162	7.66192e+07	-4.53292
000502	2016	0.307047	91.09	70.01	0.596444	0.0677012	0.327182	6.84045	20.2497	25	0	14.2538	0.167762	-0.328385	0.369595	1.10132e+08	-2.18988
000502	2017	0.253165	29.9	82.58	0.715851	-0.163631	-0.248874	4.62163	20.0656	26	0	14.3324	-0.575861	0.289934	0.64978	7.10199e+07	0.508549
000502	2018	0.175752	15	76.96	0.472495	0.183224	-0.0354967	3.82236	19.8474	27	0	14.418	0.34734	-0.104443	0.362892	4.11982e+06	-1.03001
000502	2019	0.0973513	8.9	79.68	0.149953	-0.0399002	-0.0472158	5.45207	19.3244	28	0	14.5019	-0.046939	0.0514727	0.585513	195863	-0.975187
000502	2020	0.259241	6.86	82.62	0.175108	-0.0812804	-0.0657595	7.50511	19.2604	29	0	14.5979	-0.098535	0.137023	0.570686	38699.3	-0.833404
000503	2007	0.372269	6.93		0.167579	0.00161852	-0.017392	4.69839	21.2183	16	0	12.9078	0.001944	0.0505498	0.853194	7.53889e+07	-1.12261
000503	2008	0.00433471	7.04		0.192152	0.00349119	-0.00942362	1.86737	21.2132	17	0	13.0714	0.004322	0.0544398	0.84994	2.73679e+07	-1.66917
000503	2012	0.0137901	13.01	100	0.128211	0.0151509	0.0445524	4.71577	21.1143	21	0	13.7893	0.017379	-0.0386265	0.622007	3.94304e+07	-2.12427
000503	2013	0.0672894	13		0.109044	0.00863589	0.111752	13.2514	21.0796	22	0	13.9167	0.009693	-0.0680072	0.559386	4.20537e+07	-3.24784
000503	2014	0.142187	13.68		0.0743834	0.0134762	-0.0172886	19.6491	21.0844	23	0	14.0212	0.014559	0.00947515	0.434327	4.43383e+07	-3.76164
000503	2015	0.104642	12.9		0.0687405	0.00650814	0.00905027	20.3634	21.1165	24	0	14.1465	0.006989	0.00823488	0.328527	7.65433e+07	-3.60915
000503	2016	0.15236	12.58		0.0530016	0.00878023	0.0153742	25.3794	21.1236	25	0	14.2538	0.009272	0.0364097	0.162484	1.09692e+08	-2.7408
000503	2017	0.356492	10.98		0.0384133	-0.000206909	-0.166725	26.8177	21.0938	26	1	14.3324	-0.000215	0.238221	0.30051	9.31575e+07	-1.81185
000503	2018	0.140514	30.03		0.048998	-0.14739	-0.0181053	11.1965	20.9704	27	1	14.418	-0.154984	0.162857	0.277706	3.75321e+07	-1.37984
000503	2019	0.312724	20.12		0.0595511	0.0118703	0.0506003	11.8486	20.9896	28	1	14.5019	0.012622	-0.0339205	0.235992	3.25438e+07	-2.0825
000503	2020	0.0216814	16.84		0.256475	-0.187646	-0.0717189	6.05054	20.9832	29	1	14.5979	-0.252373	0.286524	0.465501	1.77009e+07	-2.61909
000504	2007	0.400923	46.13	79.5	0.340976	0.00277244	0.0135266	2.64692	20.3395	16	1	12.9078	0.004207	-0.0215839	0.647229	680907	-0.0276538
000504	2008	0.00368111	41.94		0.481551	-0.316974	-0.0346491	1.68536	20.1006	17	1	13.0714	-0.611389	0.281401	0.557241	2.29064e+06	0.130253
000504	2009	0.123599	71.9		0.649683	-0.329103	0.146154	4.50589	19.8376	18	1	13.315	-0.939445	0.137496	0.542469	367000	0.379959
000504	2010	0.310098	34.82		0.438212	0.0200463	-0.222953	10.6862	19.4744	19	1	13.4951	0.035683	0.119159	0.643981	1.85076e+06	0.206659
000504	2011	0.135908	39.2		0.528417	-0.111239	-0.0112963	5.85639	19.4376	20	1	13.6549	-0.235884	0.118885	0.65166	221480	0.34812
000504	2012	0.128111		26.86	1.27351	-1.98768	-0.0562157	22.6271	18.147	21	1	13.7893	0	0.309761	0.357212	88575.1	1.6087
000504	2013	0.116236	33.95		0.971638	0.105879	-0.093269	15.6462	18.651	22	1	13.9167	3.73317	0.106	0.560726	2.36938e+07	0.935911
000504	2014	1.33638e-05	22.26		0.934099	-0.249091	-0.305735	0	18.4849	23	1	14.0212	-3.77979	0.225752	0.605716	276334	0.879345
000504	2015	0.290459	17.35	97.11	1.11816	-0.175406	-0.139867	76.8195	18.6257	24	1	14.1465	0	0.295769	0.512511	12470138	1.21026
000504	2016	0.0781931	77.03	54.4	0.735191	0.0959449	-0.0484886	17.8278	19.5232	25	1	14.2538	0.362317	-0.842104	0.489596	4.25728e+06	0.356553
000504	2017	0.299076	82.51	64.35	0.682708	-0.0895537	-0.11711	18.7203	19.8188	26	1	14.3324	-0.282244	-0.0872492	0.39975	1.03059e+06	0.104103
000504	2018	0.259971	20.78	39.84	0.685587	-0.111028	-0.0443164	11.9909	19.6524	27	1	14.418	-0.353129	0.114046	0.53732	9.29832e+06	0.445871
000504	2019	0.0650774	23.46	31.37	0.573452	0.068085	0.0541211	9.9297	19.4077	28	1	14.5019	0.159619	-0.0550984	0.257205	2.57429e+06	0.0744613
000504	2020	0.0646215	82.25	75.52	0.758188	0.0263161	-0.372605	7.59644	20.1365	29	1	14.5979	0.108829	0.366283	0.357194	4.46727e+06	-0.772404
000505	2007	0.398518	5.44	25.8	0.776203	-0.0323304	-0.0227265	5.8765	20.6605	19	1	12.9078	-0.144463	0.168836	0.35744	3.74635e+07	0.218218
000505	2008	0.077346	22.45	37.53	0.866267	-0.0818124	-0.0677199	2.30549	20.6981	20	1	13.0714	-0.611761	0.138526	0.053874	2.93655e+07	0.310813
000505	2009	0.284632	2.07	24.03	0.672578	0.0397926	0.0703375	2.11301	21.4331	21	1	13.315	0.121533	-0.700056	0.139144	2.90702e+07	0.196918
000505	2010	0.307761	22.73	59.2	0.642128	0.0249711	0.0977079	2.02331	21.0941	22	1	13.4951	0.069776	-0.0867513	0.233473	3.64847e+07	-0.00228729
000505	2011	0.189548	16	59.2	0.695355	-0.0375154	-0.05802	1.57544	20.9948	23	1	13.6549	-0.123145	0.175116	0.590987	4.75722e+07	0.360919
000505	2012	0.126916	5.14	16.38	0.823408	-0.0891177	-0.0423538	1.62824	21.0773	24	1	13.7893	-0.504653	0.0182197	0.426466	1.04066e+08	0.236866
000505	2013	0.0196633	17.57	16.42	0.896609	0.00700225	-0.0369526	2.03502	20.9365	25	1	13.9167	0.067726	0.135933	0.601273	4.09316e+07	0.613441
000505	2014	0.0834126	20.82	33.81	0.988419	-0.109853	-0.148095	2.78715	21.2213	26	1	14.0212	-9.48596	-0.0116623	0.389974	8.32527e+07	0.556962
000505	2015	0.136099	20	61.8	1.13602	-0.0741473	0.151419	3.57624	21.2624	27	1	14.1465	0	-0.243793	0.0480349	2.53024e+07	0.736273
000505	2016	0.257118	2.31	30.59	0.955978	0.0559231	0.186157	4.31977	21.0493	28	1	14.2538	1.27034	-0.184326	0.198107	2.97599e+06	0.658972
000505	2017	0.302047	22.28	59.42	0.572467	0.0343116	-0.226804	1.27829	22.5287	29	1	14.3324	0.080255	-0.784928	0.459303	4.24956e+07	-0.173473
000505	2018	0.174368	19.38	56.32	0.422619	0.0429367	0.172898	1.10248	22.316	30	1	14.418	0.074365	-0.170214	0.399209	5.86078e+07	-0.307244
000505	2019	0.0556745	20.02	53.01	0.428227	0.0341482	0.0568441	1.06748	22.3779	31	1	14.5019	0.059723	-0.0872485	0.340097	7.28179e+07	-0.351841
000505	2020	0.221684	14.97	46.05	0.455856	0.0384908	-0.0432869	1.34898	22.4629	32	1	14.5979	0.070736	0.0333739	0.383236	3.73914e+07	-0.342171
000506	2008	0	36.08	42.01	0.858397	0.0620183	0.0911591	0	21.8936	20	0	13.0714	0.437974	-2.52174	-0.184917	2.78025e+08	-0.6823
000506	2009	0.088285	12.4	26.07	0.802116	0.0677429	0.0304676	1.40631	21.978	21	0	13.315	0.342337	-0.19163	-0.166051	1.97856e+07	-0.789252
000506	2010	0.243902	18.84	19.63	0.822343	0.0514666	0.0502554	1.47065	22.4279	22	0	13.4951	0.289696	-0.459132	-0.410242	1.6207e+07	-2.98868
000506	2011	0.207669	6.9	49.21	0.786778	0.0371588	-0.118666	1.32323	22.5143	23	0	13.6549	0.174273	0.0823939	-0.191866	6.60548e+06	-1.44589
000506	2012	0.322485	29.77	40.46	0.692001	0.0598738	0.0409845	1.86488	22.3618	24	0	13.7893	0.194396	-0.0852083	-0.256277	2.07234e+07	-1.49155
000506	2013	0.0663102	10.37	37.65	0.450567	0.0518	-0.0101046	1.70703	21.9424	25	0	13.9167	0.094279	0.119393	0.0111879	1.38258e+07	-1.11824
000506	2014	0.0863239	85.46	24.54	0.515011	-0.0883629	-0.0565078	0	21.8768	26	0	14.0212	-0.182196	0.167783	-0.179706	1.11478e+08	-0.852022
000506	2015	0.127037	33.31	21.55	0.524292	0.00179237	-0.0312831	3.26918	21.8989	27	0	14.1465	0.003768	0.0236702	0.184208	1.23216e+08	-0.969633
000506	2016	0.257445	51.3	25.53	0.511496	0.00306142	-0.0838218	3.66862	21.8954	28	0	14.2538	0.006267	0.1316	0.32113	1.73716e+08	-0.557252
000506	2017	0.378286	53.31	24.59	0.57663	-0.18663	0.043465	3.26359	21.6583	29	0	14.3324	-0.440819	0.164059	0.523708	1.69802e+08	-0.0219478
000506	2018	0.152612	74.26	52.8	0.559942	0.0117874	0.113766	1.54643	21.6526	30	0	14.418	0.026786	-0.0917122	0.60954	1.40939e+08	-0.0237504
000506	2019	0.222114	68.34	59.16	0.582766	-0.012259	0.0556485	1.60302	21.6872	31	0	14.5019	-0.029382	-0.100759	0.392152	8.00875e+07	0.164394
000506	2020	0.0978035	96.36	68.54	0.753075	-0.209098	0.0573491	1.71253	21.5662	32	0	14.5979	-0.846807	0.108418	0.380524	8.28908e+07	0.606538
000507	2007	0.414743	37.58	29	0.557693	0.054198	0.13578	1.88399	21.6793	18	1	12.9078	0.122535	-0.118331	0.0799395	8.34012e+07	0.0251002
000507	2008	0.00659731	55.24	60.26	0.328355	0.0496161	-0.0220205	1.05451	21.2793	19	1	13.0714	0.073872	0.0150025	0.710862	1.11294e+07	0.0617051
000507	2009	0.0916565	69.15		0.269815	0.0572352	0.00997279	1.83074	21.2684	20	1	13.315	0.078385	-0.0519105	0.700415	2.60929e+07	-0.0260054
000507	2010	0.266854	29.28		0.218068	0.115568	0.0194042	2.42026	21.3206	21	1	13.4951	0.147798	-0.0677813	0.408001	1.83527e+08	-0.270675
000507	2011	0.299298	46.92		0.476831	0.0862749	0.0709853	1.24681	21.9517	22	1	13.6549	0.164908	-0.34274	0.123386	3.43152e+08	-0.0843998
000507	2012	0.140648	42.84	41.52	0.4375	0.0429208	0.000269336	1.28726	21.9869	23	1	13.7893	0.076303	-0.0578327	0.111014	1.84385e+08	-0.106587
000507	2013	0.0495999	53.89	37.99	0.354787	0.023178	0.00326648	1.4255	22.0922	24	1	13.9167	0.035923	-0.106168	0.0359049	1.33132e+08	-0.149683
000507	2014	0.214219	24.95	24.23	0.50672	0.00315796	0.0381838	1.80539	22.4023	25	1	14.0212	0.006402	-0.0272151	0.380049	3.2131e+08	0.103343
000507	2015	0.208915	30.47	35.78	0.488875	0.014714	0.0377288	1.54528	22.4234	26	1	14.1465	0.028787	-0.035775	0.256551	3.76802e+08	0.0415383
000507	2016	0.0536547	26.15		0.490038	0.0210143	0.0488306	1.34886	22.4674	27	1	14.2538	0.041208	-0.00264142	0.165241	2.75114e+08	0.0136355
000507	2017	0.271333	24.74	29.15	0.477613	0.0280416	0.061915	1.81797	22.5008	28	1	14.3324	0.05368	-0.0922589	0.141988	1.70953e+08	-0.0115456
000507	2018	0.192112	33.93	38.38	0.522906	0.0282229	0.0553634	1.27861	22.6459	29	1	14.418	0.059156	-0.212893	0.278917	3.42859e+08	0.0552306
000507	2019	0.192851	41.63	37.66	0.38872	0.0267064	0.033013	1.0052	22.948	30	1	14.5019	0.043689	-0.313809	0.373852	5.54829e+08	-0.0154492
000507	2020	0.148728	28.11	37.92	0.56503	0.0213176	0.0228679	0.961003	23.325	31	1	14.5979	0.049009	-0.36483	0.251505	4.16541e+08	0.0586768
000509	2007	0.414468	8.41		0.778058	0.0145415	0.0434253	2.86402	20.5425	17	1	12.9078	0.06552	-0.025091	0.589904	4.01489e+07	0.657216
000509	2008	0.00104232	10.41		0.957424	-0.216957	-0.00156938	1.66282	20.31	18	1	13.0714	-5.0958	0.190242	0.522389	761682	0.939073
000509	2009	0.129462	7.67		1.02438	-0.0716931	-0.00021785	3.42062	20.2017	19	1	13.315	0	0.0618553	0.470056	1.89703e+06	1.0478
000509	2010	0.130885	11.19		1.01044	0.0122462	0.0186083	3.51556	20.2919	20	1	13.4951	0	0.11404	0.55365	8.74689e+07	1.0188
000509	2011	0.195753	7.11		1.23303	-0.235758	-0.011367	4.77248	20.0489	21	1	13.6549	0	0.190528	0.57677	1.05452e+07	1.36671
000509	2012	0.0980364	22.33		1.46934	-0.206134	0.0590299	4.875	19.9272	22	1	13.7893	0	0.160116	0.595687	1.52108e+07	1.70657
000509	2013	0.383418	31.72		0.898231	0.0216472	-0.0399817	3.82159	20.4129	23	0	13.9167	0.212709	-0.568527	0.358528	554947	0.654403
000509	2014	0.0384052	35.99	30.13	0.980329	-0.0877064	-0.09128	5.06728	20.2558	24	0	14.0212	-4.45876	0.190744	0.388993	2.03645e+07	0.942556
000509	2015	0.177848	24.59	47.49	0.941537	0.0349554	-0.0163501	10.1297	20.1573	25	0	14.1465	0.597901	-0.0364282	0.429437	1.76253e+06	0.825441
000509	2016	0.221454	20.39	72.32	0.934028	-0.219049	-0.203198	15.536	19.6489	26	0	14.2538	-3.32032	0.142254	0.415731	712971	0.731894
000509	2017	0.332909	49.75	41.99	0.888114	0.0406058	-0.156904	0	19.535	27	0	14.3324	0.36292	0.106258	0.308659	44517	0.502292
000509	2018	0.187843	69.12	71.02	0.926764	-0.245957	-0.444414	11.6968	19.148	28	0	14.418	-3.35843	0.36778	0.593619	1346332	0.754892
000509	2019	0.131882	63.04	98.95	1.61844	-0.787066	-0.040553	14.248	18.8709	29	0	14.5019	0	0.374462	0.74565	830597	2.4455
000509	2020	0.139829	64.66	97.15	0.450488	0.048246	-0.349908	8.72541	19.4231	30	0	14.5979	0.087798	-0.975022	0.307716	867879	-1.50764
000510	2007	0.406969	24.57	30.7	0.554548	0.0294854	0.0496659	2.137	21.7331	18	0	12.9078	0.066192	-0.0167655	0.443765	2.5507e+08	0.199205
000510	2008	0.000142534	20.47	25.35	0.578799	-0.024409	0.0291457	1.13267	21.7057	19	0	13.0714	-0.057951	0.0273961	0.464016	8.89842e+07	0.265004
000510	2009	0.192319	16.65	27.96	0.589261	0.00266035	0.120233	2.64858	21.7554	20	0	13.315	0.006477	-0.0990902	0.416533	4.47164e+07	0.270943
000510	2010	0.293375	16.38	29.62	0.513404	0.0343682	0.173819	2.65601	21.6068	21	0	13.4951	0.07063	-0.133205	0.509588	7.15856e+07	0.139656
000510	2011	0.13255	16.39		0.524906	-0.0492227	-0.00251574	1.82647	21.5794	22	0	13.6549	-0.103606	0.0906043	0.592727	1.90277e+08	0.257601
000510	2012	0.185544	18.62	37.58	0.509003	0.00187848	0.0394447	2.03366	21.5567	23	0	13.7893	0.003826	-0.0541174	0.488924	1.91562e+08	0.159964
000510	2013	0.156337	18.19	42.26	0.48871	-0.103768	0.0658564	2.25117	21.3342	24	1	13.9167	-0.202953	0.0498275	0.591872	7.30475e+07	0.265818
000510	2014	0.0620476	18.8	55.1	0.559173	-0.081085	0.0697369	2.40977	21.3131	25	1	14.0212	-0.183938	0.0313089	0.638367	5.01757e+07	0.345944
000510	2015	0.0755467	18.51	64.01	0.484045	0.00423802	0.0288781	3.62756	21.1567	26	0	14.1465	0.008214	-0.0322757	0.642859	6.6083e+07	0.298805
000510	2016	0.235916	20.39	61.13	0.35885	0.0410991	0.196997	5.62059	21.0022	27	0	14.2538	0.064102	-0.155581	0.681595	8.07418e+07	0.212389
000510	2017	0.33732	18.61	46.86	0.416092	0.0281775	0.0301348	3.70991	21.1292	28	0	14.3324	0.048257	0.00030757	0.603481	7.83346e+07	0.148691
000510	2018	0.14719	15.32	46.86	0.35626	0.0692946	0.140468	1.87404	21.1183	29	0	14.418	0.107644	-0.148283	0.609457	6.60588e+07	0.0258658
000510	2019	0.132571	16.42	48.17	0.347894	0.0401926	0.0425842	1.83113	21.1998	30	0	14.5019	0.061635	-0.0425515	0.718847	1.15785e+08	0.0836699
000510	2020	0.104232	12.72	46.78	0.39717	0.0415248	0.107514	1.86896	21.3201	31	0	14.5979	0.068883	-0.076638	0.654115	1.16961e+08	0.0372321
000511	2007	0.420216	15		0.399893	0.0655719	0.264456	3.22307	21.4937	19	0	12.9078	0.109267	0	0	58455.3	-3.25353
000511	2008	0.0199152	16		0.332509	0.0616282	-0.128627	1.67869	21.4628	20	0	13.0714	0.092328	0	0	64519	-3.54886
000511	2009	0.281828	6.64		0.558298	0.0358008	-0.201905	2.35157	21.9603	21	0	13.315	0.081052	0	0	4730962	-8.75345
000511	2010	0.240586	16.08		0.576666	0.0107925	-0.0191019	1.60039	22.0286	22	0	13.4951	0.025494	0	0	9.4435e+07	-10.6136
000511	2011	0.0674595	65.46		0.564651	-0.00404263	-0.0171132	1.37051	21.9913	23	0	13.6549	-0.009286	0	0	1.91546e+07	-4.79115
000511	2012	0.156603	39.21		0.585663	0.0187878	0.0595094	1.69924	22.0946	24	0	13.7893	0.045344	0	0	9.05373e+06	-4.20733
000511	2013	0.0207084	69.68	56.14	0.507358	0.0137588	0.067463	1.86445	21.9457	25	0	13.9167	0.027929	0	0	1.21217e+07	-0.872577
000511	2014	0.0782449	87.79	70.31	0.614595	-0.074805	0.0189259	3.22824	22.0118	26	0	14.0212	-0.194095	0	0	4.22748e+07	-0.486225
000511	2015	0.305144	81.9	92.98	0.628225	-0.00457282	-0.119277	4.18013	22.0602	27	0	14.1465	-0.0123	0	0	382065	-0.145118
000511	2016	0.214717	71.64	99.4	0.629227	-0.130415	-0.0774161	2.65229	22.0158	28	0	14.2538	-0.351739	0	0	1.27287e+07	-3.1681
000511	2017	0.471086	71.85	80.91	0.707074	0.0196191	0.0743575	0	21.9122	29	0	14.3324	0.066976	0	0	5.86447e+07	-1.42621
000513	2007	0.352334	9.89	18.36	0.32413	0.177675	0.0843777	3.27091	21.8036	15	0	12.9078	0.262883	-0.315354	0.513231	9.12779e+07	-0.516288
000513	2008	0.0118619	7.87	27.33	0.372558	0.0249357	0.118057	1.70002	21.7962	16	0	13.0714	0.039742	-0.0559572	0.387105	7.55198e+07	-0.472814
000513	2009	0.134992	8.73	8.86	0.287711	0.164447	0.158392	3.16333	21.8625	17	0	13.315	0.230871	-0.25497	0.30048	1.31408e+08	-0.805528
000513	2010	0.329624	9.68	34.98	0.279313	0.123564	0.172938	3.14745	22.0213	18	0	13.4951	0.171453	-0.244597	0.341609	3.36954e+08	-0.796458
000513	2011	0.0469416	8.39	19.43	0.345714	0.0842507	0.15386	1.4544	22.25	19	0	13.6549	0.128767	-0.182223	0.365309	3.48829e+08	-0.777564
000513	2012	0.139402	7.94	13.49	0.435524	0.0843528	0.10543	1.9933	22.452	20	0	13.7893	0.149436	-8.8018e-05	0.477559	7.62302e+08	-0.195851
000513	2013	0.103092	7.56	27.39	0.451033	0.0798029	0.0670098	1.82639	22.6052	21	0	13.9167	0.145369	-0.0167156	0.345193	9.20001e+08	-0.158744
000513	2014	0.126825	7.51	33.84	0.440964	0.0758116	0.0982381	1.86698	22.7115	22	0	14.0212	0.135611	-0.068475	0.4034	6.65519e+08	-0.0996438
000513	2015	0.152733	7.26	32.06	0.404534	0.081654	0.11486	2.29563	22.8124	23	0	14.1465	0.137126	-0.208107	0.52331	4.77134e+08	-0.0691038
000513	2016	0.133658	8.67	37.37	0.325153	0.0788199	0.121491	1.95849	23.0774	24	0	14.2538	0.116797	-0.397514	0.454884	3.68459e+08	-0.558928
000513	2017	0.370834	9.11	34.83	0.293382	0.282286	0.0827706	2.01009	23.4894	25	0	14.3324	0.399488	-0.489363	0.227343	2.94152e+08	-1.47024
000513	2018	0.0934008	8.95	35.15	0.326166	0.0677692	0.0726958	1.23149	23.5819	26	0	14.418	0.100573	-0.0824176	0.246019	4.74472e+08	-1.36639
000513	2019	0.116693	8.48	33.5	0.317149	0.0813051	0.0983043	1.68135	23.6123	27	0	14.5019	0.119067	-0.108714	0.225155	3.97997e+08	-1.40537
000513	2020	0.164484	8.09	27.36	0.337565	0.103509	0.104938	1.76619	23.7481	28	0	14.5979	0.156255	-0.180937	0.16521	6.46976e+08	-1.3477
000514	2007	0.369792	42.62		0.291571	0.0530186	0.116071	1.3814	21.7027	15	1	12.9078	0.07484	-1.98007	-0.0125469	2.64422e+06	-0.252251
000514	2008	0.00487319	56.55		0.316078	0.0409874	-0.0316006	1.07419	21.8491	16	1	13.0714	0.05993	-0.164382	0.0114778	795682	-0.430812
000514	2009	0.267788	60.93		0.364112	0.0440469	-0.0517195	1.65407	21.9734	17	1	13.315	0.069268	-0.0729816	-0.0874954	1.66106e+06	-0.628957
000514	2010	0.316297	46.42		0.467011	0.0355926	-0.0305642	1.76752	22.2505	18	1	13.4951	0.066779	-0.214983	-0.267051	6.97131e+06	-1.28477
000514	2011	0.155367	43.45		0.456428	0.0427461	-0.13331	1.07099	22.3822	19	1	13.6549	0.078639	0.0441234	0.0594604	2.20945e+07	-1.12357
000514	2012	0.225669	43.56	30.55	0.551443	0.00437009	-0.0775968	1.116	22.6352	20	1	13.7893	0.009743	-0.0968936	-0.234921	1.57776e+07	-1.2918
000514	2013	0.0584717	22.41	46.4	0.589756	0.0119295	0.0286398	1.06684	22.759	21	1	13.9167	0.029079	-0.0632511	-0.156668	1302775	-0.810306
000514	2014	0.0554952	8.46	67.27	0.565628	0.0138379	-0.0261992	0	22.776	22	1	14.0212	0.031857	0.00172203	-0.0633273	1856790	-1.1171
000514	2015	0.161259	6.35	40.32	0.547649	-0.013679	0.00634125	1.86752	22.7191	23	1	14.1465	-0.03024	-0.0509874	-0.0203185	1.78769e+06	-1.02983
000514	2016	0.319687	9.32	49.56	0.489082	0.0117555	0.0330084	1.98638	22.6076	24	1	14.2538	0.023008	-0.0450965	-0.300091	753735	-2.3332
000514	2017	0.306715	7.35	31.3	0.451933	0.0156158	0.0955586	1.27067	22.5649	25	1	14.3324	0.028492	-0.0917507	-0.319284	811328	-2.24911
000514	2018	0.109385	12.51	55.38	0.472779	0.00662039	0.080573	0.941484	22.6059	26	1	14.418	0.012557	-0.241572	-0.0799662	1.13824e+07	-1.61897
000514	2019	0.238675	7.92	49.09	0.425527	0.0417962	0.0249626	1.03678	22.5953	27	1	14.5019	0.072756	-0.0770247	-0.184559	2.6267e+06	-2.52044
000514	2020	0.176478	12.97	88.31	0.498147	0.0176889	-0.185191	0.916595	22.757	28	1	14.5979	0.035247	0.131499	-0.0504751	3.43643e+06	-2.52278
000515	2007	0.251454	21.6	60.78	0.452938	0.0188462	0.0127252	4.02972	20.3442	15	1	12.9078	0.03445	0	0	4.78467e+06	0.100507
000515	2008	0.13202	27.08	46.2	0.564549	-0.163061	0.0164386	3.2151	20.2597	16	1	13.0714	-0.374464	0	0	4.89346e+07	0.406335
000516	2007	0.350156		24.41	0.565539	0.0612277	0.157719	1.63509	21.0949	21	0	12.9078	0.140928	-0.165743	0.493404	2.01282e+08	-0.00728198
000516	2009	0.282826		15.37	0.611367	0.0326744	0.115671	1.70341	21.6111	23	0	13.315	0.084075	-0.129816	0.424769	3.10038e+08	0.27628
000516	2010	0.203513		18.73	0.605198	0.0562448	0.105635	1.82968	21.719	24	0	13.4951	0.142463	-0.186306	0.128452	1.09663e+08	0.0695391
000516	2011	0.210222		16.21	0.644467	0.0404606	0.148882	1.76255	21.8691	25	0	13.6549	0.113802	-0.168036	0.455756	1.07341e+08	0.426642
000516	2012	0.096841		12.91	0.671566	0.0305091	0.133511	1.52097	22.0135	26	0	13.7893	0.092893	-0.147244	0.370487	1.26187e+08	0.429928
000516	2013	0.0210614		14.08	0.644833	0.0336481	0.0907799	1.80202	22.0074	27	0	13.9167	0.094739	-0.054534	0.378191	2.05995e+08	0.397495
000516	2014	0.0366174		10.14	0.545332	0.0996971	0.0870625	2.99924	21.9798	28	0	14.0212	0.219274	-0.163223	0.393671	1.08134e+08	0.196118
000516	2015	0.369839		11.26	0.373586	0.0453564	0.0516106	3.34023	22.3935	29	0	14.1465	0.072407	-0.49329	0.26945	3.59033e+08	-0.306101
000516	2016	0.273967		13.43	0.370194	0.0362346	0.079072	3.1332	22.438	30	0	14.2538	0.057533	-0.0823532	0.285429	2.2725e+08	-0.31382
000516	2017	0.158588		13.98	0.377534	0.0337381	0.0662419	2.00995	22.4867	31	0	14.3324	0.054201	0.058624	0.431393	8.94139e+08	-0.0105451
000516	2018	0.164756		7.95	0.209426	0.307032	-0.105677	1.53318	22.712	32	0	14.418	0.388366	-0.0199434	0.370086	1.69923e+09	-0.282417
000516	2019	0.00497123		47.43	0.501937	-0.0411269	-0.00342176	1.44523	23.029	33	0	14.5019	-0.082574	0.24361	0.227461	3.61288e+09	0.0308021
000516	2020	0.194559		53.7	0.584864	0.00287328	0.00340879	2.59356	23.2185	34	0	14.5979	0.006921	0.0202913	0.315785	1.33792e+09	0.0845734
000517	2007	0	50	88	1.49226	0.11238	0.283571	0	19.2081	18	1	12.9078	0	-0.061852	0.683619	650106	1.89474
000517	2010	0.246711	1.39		0.734616	0.0343378	-0.277823	1.09912	22.6947	21	0	13.4951	0.129389	0.166995	-0.373674	4.07684e+06	-69.5415
000517	2012	0.335202	2.32	78.17	0.73887	0.0395452	0.268394	1.07169	23.0962	23	0	13.7893	0.151439	-0.319169	-0.410269	2.08829e+06	-0.932226
000517	2013	0.0683726	1.78	53.27	0.604261	0.0551232	0.1685	1.04927	22.8305	24	0	13.9167	0.139292	-0.133967	-0.370095	1.00205e+07	-3.58311
000517	2014	0.190763	1.54	62.85	0.387116	0.0515165	-0.106587	1.15246	22.5155	25	0	14.0212	0.084056	-0.0777498	-0.484949	4.81253e+06	-5.86949
000517	2015	0.22346	7.02	43.53	0.543365	0.0130145	0.0832303	3.16223	22.7945	26	0	14.1465	0.028501	-0.0782719	-0.498734	1.19737e+06	-6.87006
000517	2016	0.286548	2.61	75.98	0.668969	0.0134095	0.016345	2.12202	23.1308	27	0	14.2538	0.040508	-0.0106382	-0.445262	2.54579e+06	-4.29258
000517	2017	0.295444	1.3	60.77	0.678841	0.0410411	-0.0198387	1.47138	23.3031	28	0	14.3324	0.12779	-0.145759	-0.470901	5.12544e+06	-5.12127
000517	2018	0.155999	5.88	43.46	0.803889	0.0225428	-0.111687	1.10141	23.9144	29	0	14.418	0.11495	0.00444595	-0.477118	1.14251e+07	-4.10722
000517	2019	0.22533	3.29	77.76	0.831331	0.0438842	0.0116911	1.03958	24.4125	30	0	14.5019	0.260179	-0.276512	-0.450322	6.01035e+06	-3.19648
000517	2020	0.369915	5.99	69.84	0.844589	0.0262326	-0.158309	0.985115	24.9394	31	0	14.5979	0.168794	-0.0296356	-0.391865	9.15236e+06	-5.24945
000518	2007	0.372698	19.16		0.0560403	-0.201778	0.0304777	5.98126	20.5991	15	1	12.9078	-0.213757	0.129324	0.259461	1.8819e+07	-1.07268
000518	2008	0.0283071	22.72		0.107216	-0.181561	0.0885128	2.73851	20.4697	16	1	13.0714	-0.203365	0.0858146	0.513629	1.37574e+07	-0.926791
000518	2009	0.0454695	18.46		0.0535642	0.0310104	0.0757257	5.12862	20.4392	17	1	13.315	0.032765	-0.0907387	0.261801	6.09496e+06	-1.07576
000518	2010	0.290347	17.7		0.0855663	0.00966414	0.227039	7.57668	20.6846	18	1	13.4951	0.010568	-0.525201	0.125783	1.1225e+07	-0.452902
000518	2011	0.158767	18.03		0.055853	0.00252772	0.0206901	4.16367	20.6927	19	0	13.6549	0.002677	-0.0188118	0.346143	3.9739e+07	-0.973401
000518	2012	0.197061	17.64	28.29	0.0904971	0.0158627	0.0597725	4.45519	20.6321	20	0	13.7893	0.017441	0.0960964	0.416319	6.23976e+07	-0.818818
000518	2013	0.0482208	18.85	40.58	0.111607	-0.120917	-0.0231164	4.24186	20.528	21	0	13.9167	-0.136108	0.133407	0.433588	1.58223e+07	-0.963503
000518	2014	0.0980614	20.93	53.99	0.117947	-0.011229	0.024557	7.02699	20.5225	22	0	14.0212	-0.012731	0.12168	0.621424	1.11041e+08	-0.53708
000518	2015	0.105622	21.63	79.75	0.270619	-0.13529	-0.163102	9.02972	20.5424	23	0	14.1465	-0.185486	0.295769	0.44738	3.02731e+07	-0.553997
000518	2016	0.220984	27.36	76.14	0.399331	0.00551297	0.0113822	9.38564	20.7405	24	0	14.2538	0.009178	-0.0117063	0.317258	1.92029e+07	-0.789659
000518	2017	0.307921	27.38	35.84	0.274877	0.011432	-0.0115774	7.83373	20.6524	25	0	14.3324	0.015766	-0.0292875	-0.062621	2.41299e+07	-3.17407
000518	2018	0.147447	23.15	76.49	0.305737	-0.0320958	0.0243735	4.15313	20.6463	26	0	14.418	-0.04623	0.0174316	-0.0455673	6.07404e+06	-2.95601
000518	2019	0.0794129	44.65	70.36	0.278996	0.0191042	0.0640214	4.35971	20.6353	27	0	14.5019	0.026497	-0.0658881	0.0708947	1.51932e+07	-3.12764
000518	2020	0.239384	43.54	63.37	0.168336	0.0335756	0.121686	6.56774	20.5293	28	0	14.5979	0.040372	-0.128023	0.0256948	8.69888e+06	-3.42598
000519	2007	0.391375	47.75	52.05	0.29251	0.0202861	-0.0841678	2.61323	20.06	19	1	12.9078	0.028673	0.141209	0.353133	1.8381e+07	-0.877713
000519	2008	1.87067e-11	34.49	45.13	0.252087	-0.0589884	-0.0893815	1.2261	19.9599	20	1	13.0714	-0.078871	0.139662	0.452848	1.45055e+07	-0.490683
000519	2009	0.175279	46.94		0.316073	0.00578058	-0.0407378	5.61796	20.0578	21	1	13.315	0.008452	0.049078	0.412877	4.91658e+06	-0.66819
000519	2010	0.330289	42.27		0.245625	0.0236328	-0.0305658	5.60543	19.9901	22	1	13.4951	0.031328	0.0135425	0.401064	3.23549e+06	-0.475942
000519	2011	0.0470324	48.16		0.256212	-0.0238973	-0.039842	2.75344	19.9727	23	1	13.6549	-0.032129	0.0711787	0.440282	4.19114e+06	-0.54242
000519	2012	0.145985	54.16	51.81	0.252177	0.00737274	0.0108831	5.02908	19.9771	24	1	13.7893	0.009859	-0.0121786	0.491228	8.92543e+06	-0.528149
000519	2013	0.145653	12.21		0.266653	0.0771673	-0.0252813	1.29662	22.3163	25	1	13.9167	0.105226	-1.64901	0.328505	5.50053e+07	-0.69734
000519	2014	0.101764	10.39	47.24	0.187715	0.0806284	-0.0404727	1.52768	22.3142	26	1	14.0212	0.099261	-0.0158614	0.423324	1.00607e+08	-0.669859
000519	2015	0.190468	13.29	49.9	0.192024	0.0437888	-0.027406	2.15014	22.3634	27	1	14.1465	0.054196	0.0174659	0.410873	1.23871e+08	-0.686924
000519	2016	0.262982	33.24	19.71	0.282296	0.0151379	0.0153208	1.44153	23.0516	28	1	14.2538	0.021092	-0.597103	0.283612	2.79958e+08	-1.00009
000519	2017	0.268514	34.99	21.1	0.226262	0.0123609	0.0551965	1.2688	22.9983	29	1	14.3324	0.015976	-0.0522021	0.142665	2.15808e+08	-1.18045
000519	2018	0.114763	35.01	22.86	0.245685	0.0333569	0.143806	1.04855	23.0672	30	1	14.418	0.044221	-0.151696	0.13623	3.61584e+08	-1.25474
000519	2019	0.0955133	45.6	37.48	0.256386	0.0231781	0.0828303	1.14739	23.1222	31	1	14.5019	0.031169	-0.0854646	0.0746901	3.47515e+08	-1.30316
000519	2020	0.00400317	52.05	37.72	0.29993	0.0225666	0.148218	1.44645	23.222	32	1	14.5979	0.032235	-0.158642	0.19761	3.40016e+08	-1.21839
000520	2007	0.397505	69.15	68	0.669896	0.0838862	0.0896593	1.98459	22.3029	15	1	12.9078	0.254121	-0.0821788	0.227604	1.30967e+09	0.0747227
000520	2008	0.0986993	73.82	82.31	0.72901	0.0139659	0.0128031	1.15502	22.4719	16	1	13.0714	0.051537	0.0629101	0.327572	8.86193e+08	0.162105
000520	2009	0.22849	67.75		0.821311	-0.0642547	-0.021981	1.42089	22.5689	17	1	13.315	-0.35959	0.0692195	0.234196	7.13066e+08	0.101699
000520	2010	0.363985	49.06	98.07	0.853835	0.00154034	-0.0220593	1.28697	22.7744	18	1	13.4951	0.010538	0.0167295	0.254805	1.36717e+09	0.155265
000520	2011	0.27342	47.1		0.973778	-0.100043	0.00642177	1.22198	22.9007	19	1	13.6549	-3.81521	0.105298	0.432614	8.19739e+08	0.444138
000520	2012	0.322154	27.6		1.10886	-0.361305	0.0071235	1.50848	22.3807	20	1	13.7893	0	0.182382	0.455177	4.20829e+07	0.535493
000520	2013	7.48787e-06	36.54	32.6	8.61179	-6.77605	0.293034	11.0273	20.3421	21	1	13.9167	0	0.270762	0.497147	2.80078e+06	15.2387
000520	2014	0	42.78	62.4	0.753074	8.44139	-0.41942	0	20.0578	22	1	14.0212	34.1859	-1.80351	0.084832	2.76578e+06	0.108722
000520	2015	0.258292	32.85	15.93	0.501002	0.239819	0.0418543	24.4953	20.0564	23	0	14.1465	0.480602	-0.303939	0.083454	1.4979e+06	-0.854207
000520	2016	0.306455	38.77	21.05	0.496333	0.0184097	-0.0180355	15.6455	20.0842	24	0	14.2538	0.036551	-0.0608396	0.0605383	121545	-1.42678
000520	2017	0.237448	44.81	30.5	0.391237	0.0975518	0.104812	8.20112	20.0712	25	0	14.3324	0.160246	-0.244882	0.0247352	1.98935e+06	-2.26241
000520	2018	0.0716644	43.18	29.5	0.399409	0.0972885	0.296632	5.03189	20.26	26	0	14.418	0.161988	0.087623	0.398477	3.01768e+08	-0.0559007
000520	2019	0.210591	45.25	32.94	0.343084	0.0516347	0.0838866	7.20394	20.2493	27	0	14.5019	0.078602	-0.0467101	0.548878	7.97913e+07	-0.141984
000520	2020	0.15681	37.31	40.15	0.33569	0.0166186	0.043747	5.76693	20.2669	28	0	14.5979	0.025016	0.0813615	0.74243	1.12192e+08	-0.000611859
000521	2007	0.434775	75.75		0.683432	0.00602394	0.0579253	1.40102	21.8018	15	1	12.9078	0.019029	-0.0554335	0.362545	7.53794e+07	0.280311
000521	2008	5.35007e-05	10.76	20.58	0.682342	0.00756157	0.0560186	1.00686	21.9442	16	1	13.0714	0.023804	-0.0803655	0.449504	1.38522e+08	0.416853
000521	2009	0.228067	10.14		0.718073	0.0629163	-0.00154374	1.44805	22.2892	17	1	13.315	0.223165	-0.142488	0.107702	1.99716e+08	0.151456
000521	2010	0.446738	20.34		0.614091	0.0458808	0.0525659	1.29716	22.6856	18	1	13.4951	0.11889	-0.342971	0.00351705	1.29826e+08	-0.614144
000521	2011	0.293593	22.52	18.62	0.624569	0.0117114	-0.0546104	0.96069	22.7518	19	1	13.6549	0.031195	0.0625464	0.0620735	2.20181e+08	-0.46742
000521	2012	0.129018	32	18.09	0.621935	0.0204381	0.0532027	0.969775	22.7884	20	1	13.7893	0.05406	-0.06834	0.0556586	1.64071e+08	-0.476324
000521	2013	0.119383	25.22	16.84	0.623602	0.0324021	0.0632459	1.03608	22.8659	21	1	13.9167	0.086085	-0.0888837	0.079141	8.13358e+07	-0.615852
000521	2014	0.163445	29.35	16.41	0.61834	0.0311252	0.0183664	1.12478	22.9215	22	1	14.0212	0.081552	-0.0436767	0.093666	8.87966e+07	-0.667675
000521	2015	0.213472	33.76	17.11	0.622796	0.00234058	0.0233248	1.18613	22.9278	23	1	14.1465	0.006205	-0.0378731	0.13042	8.96629e+07	-0.655537
000521	2016	0.304578	35.42	17.98	0.586964	0.0176029	0.0787836	1.08185	23.2496	24	1	14.2538	0.042618	-0.297082	0.186551	1.34749e+08	-1.28567
000521	2017	0.465523	35.68	18.09	0.676899	0.00226135	-0.034552	0.989368	23.4934	25	1	14.3324	0.006999	0.065564	0.13668	5.36727e+08	-0.954826
000521	2018	0.186673	28.09	24.09	0.66999	0.00224111	-0.0141732	0.870803	23.4681	26	1	14.418	0.006791	0.0522629	0.22208	6.32592e+08	-0.516857
000521	2019	0.0492999	36.85	20.28	0.640058	0.00306376	0.090479	0.876621	23.3767	27	1	14.5019	0.008512	-0.0872118	0.149598	3.26109e+08	-0.453659
000521	2020	0.432596	42.79	19.7	0.69186	-0.00491339	0.0871568	1.04264	23.5023	28	1	14.5979	-0.015945	-0.0763695	0.305241	3.6499e+08	-0.206926
000522	2007	0.400726	12.75	16.74	0.732213	0.0469295	0.0229562	2.26146	21.7926	15	1	12.9078	0.17525	0	0	62379391	0.498168
000522	2008	0.00317848	12.34	25.26	0.695836	0.0298425	0.0296815	1.3725	21.758	16	1	13.0714	0.098113	0	0	2.83496e+07	0.426162
000522	2009	0.103129	16.24	27.92	0.671257	0.041143	0.101914	2.80536	21.8034	17	1	13.315	0.125153	0	0	2.65155e+07	0.333821
000522	2010	0.249166	17.19	25.63	0.618722	0.0716984	0.107097	3.2469	21.8401	18	1	13.4951	0.188047	0	0	8.47858e+07	0.224041
000522	2011	0.0716001	17.81		0.552773	0.089032	0.0870299	0	21.8698	19	1	13.6549	0.199076	0	0	6.72207e+07	0.0700814
000522	2012	0.0995968	16.35	23.24	0.504818	0.106764	0.14717	2.91736	21.9759	20	1	13.7893	0.215606	0	0	1.3462e+08	-0.0775028
000523	2007	0.353302	41	39.69	0.35789	0.0156137	-0.0353522	1.83888	20.3722	29	1	12.9078	0.024316	0.0507027	0.347704	3.01769e+07	-0.565789
000523	2008	0.0132523	44.79		0.321461	0.00893491	0.0457963	1.14861	20.325	30	1	13.0714	0.013168	-0.0386303	0.377431	7.25407e+06	-0.572495
000523	2009	0.038404	29.87		0.38723	0.0120556	0.0966568	1.69228	20.4468	31	1	13.315	0.019674	-0.114783	0.390634	5.39993e+06	-0.530557
000523	2010	0.379289	47.47		0.489093	0.0153992	0.0606696	2.20617	20.6529	32	1	13.4951	0.030141	-0.0360055	0.314132	4.06702e+07	-0.464939
000523	2012	0.0470518	51.79	44.73	0.449016	0.0109874	-0.0152208	1.76685	21.3333	34	1	13.7893	0.019941	0.107439	0.37253	1.55975e+08	-0.859858
000523	2013	0.14614	43.04	42.51	0.58191	0.0131431	0.0498206	2.22587	21.6379	35	1	13.9167	0.031436	-0.0202391	0.430318	1.16477e+08	-0.187281
000523	2014	0.0678109	33.46	33.98	0.642641	0.0132714	-0.0151407	2.11447	21.8257	36	1	14.0212	0.037137	0.029562	0.331501	6.14478e+07	-0.210471
000523	2015	0.242409	26.4	32.39	0.68796	0.00840528	-0.0116355	2.5914	21.9845	37	1	14.1465	0.026937	0.0144303	0.293875	2.8369e+07	-0.27573
000523	2016	0.265895	31.28	45.29	0.571952	0.00935001	-0.166748	1.8494	22.1512	38	1	14.2538	0.021843	0.0179727	0.23126	5.23084e+07	-1.09466
000523	2017	0.379581	29.06	54.02	0.617673	0.0070231	-0.0331874	1.40766	22.2945	39	1	14.3324	0.018369	0.0358876	0.224981	4.5577e+07	-1.19004
000523	2018	0.0353947	24.03	39.76	0.732223	-0.0295717	-0.0765856	1.11189	22.5497	40	1	14.418	-0.110434	0.137477	0.672831	9.26807e+06	-0.84646
000523	2019	0.401014	24.96	35.17	0.791522	-0.0152905	-0.0772671	1.43637	22.6982	41	1	14.5019	-0.073343	0.108244	0.619373	1.71742e+08	-0.731206
000523	2020	0.314849	22.51	28.83	1.95656	-1.39516	-0.556168	2.70878	21.9469	42	1	14.5979	0	0.366283	0.33918	1.0846e+08	3.24683
000524	2007	0.332938	15.6		0.259517	0.0331161	0.130926	2.14557	20.4891	15	1	12.9078	0.044722	-0.0477401	0.68205	4.45746e+07	0.182056
000524	2008	0.019843	8		0.246785	0.00520374	0.0412683	1.34561	20.5203	16	1	13.0714	0.006909	-0.0428362	0.48243	3.11164e+07	0.14466
000524	2009	0.11178	4.19	24.19	0.242701	-0.0649989	0.00652051	2.39968	20.5106	17	1	13.315	-0.08583	0.0160858	0.467305	1.72885e+07	0.169346
000524	2010	0.276986	10.52		0.180748	0.00918943	0.0666416	3.92714	20.4182	18	1	13.4951	0.011217	-0.0553621	0.334675	1.25522e+07	0.0706766
000524	2012	0.172949	6.3	24.6	0.177834	0.0418025	0.120835	2.49634	20.4234	20	1	13.7893	0.050844	-0.133472	0.258945	1.21116e+07	-0.186981
000524	2013	0.019738	6.16	29.38	0.160154	0.0452182	0.0718383	2.29281	20.4504	21	1	13.9167	0.053841	-0.0969632	0.361816	1.40555e+07	-0.037146
000524	2014	0.0553995	9.56	29.88	0.29115	0.0465637	0.0634364	4.57953	20.4761	22	1	14.0212	0.065689	0.0615341	0.149285	1.11534e+07	0.163826
000524	2015	0.21858	12.82	33.42	0.269534	0.0465143	0.0647634	6.6098	20.553	23	1	14.1465	0.063678	-0.131367	0.00450984	1.49715e+07	-0.0674761
000524	2016	0.230044	12.91	48.04	0.269299	0.0358936	0.0496956	5.14463	20.5642	24	1	14.2538	0.049122	-0.0452063	0.19319	1.30966e+07	0.116353
000524	2017	0.28572	3.89	15.9	0.419242	0.0417271	0.114941	1.45963	22.2135	25	1	14.3324	0.071849	-1.61811	0.0881726	7.23372e+07	-0.0994654
000524	2018	0.144777	3.05	16.97	0.432239	0.0475596	0.0539023	1.17931	22.2457	26	1	14.418	0.083767	-0.0617814	-0.114693	8.91602e+07	-0.840534
000524	2019	0.15204	2.43	17.87	0.425437	0.0605481	0.0659128	1.19424	22.2854	27	1	14.5019	0.105381	-0.0402346	-0.0053713	1.52419e+08	-0.723519
000524	2020	0.176429	3.85	10.9	0.321346	-0.0743798	-0.12159	1.82789	21.9814	28	1	14.5979	-0.109599	0.183349	0.160696	9.59143e+07	-0.488802
000525	2007	0.225495	22.13	20.87	0.730627	0.0141039	0.0309666	1.88219	21.7456	16	1	12.9078	0.052358	0.0414906	0.505536	1.98832e+08	0.17699
000525	2008	0.0933755	20.15	30.54	0.756393	0.012103	-0.0444239	1.63244	21.8686	17	1	13.0714	0.049683	0.0900322	0.47031	1.17769e+08	0.213421
000525	2009	0.201175	26.94	37.38	0.800544	0.000728461	0.0587401	2.056	22.0418	18	1	13.315	0.003652	-0.0489374	0.393279	4.4465e+07	0.28038
000525	2010	0.213036	19.49		0.802555	-0.00258636	-0.0212265	1.96855	22.0302	19	1	13.4951	-0.013099	0.0450837	0.433054	9.56944e+07	0.323042
000525	2011	0.227787	11.97		0.620172	0.00959671	0.0143571	1.29396	22.7584	20	0	13.6549	0.025266	-0.713581	0.474455	1.57292e+08	0.105129
000525	2012	0.115895	17.04	32.94	0.650526	0.0327391	0.0319529	1.16586	22.9333	21	0	13.7893	0.093681	-0.0396084	0.46241	2.22993e+08	0.118555
000525	2013	0.168197	14.97	29.17	0.654953	0.0360249	0.0993212	1.21653	23.0573	22	0	13.9167	0.104406	-0.134155	0.501806	4.79668e+08	0.250396
000525	2014	0.164018	10.78	20.55	0.630683	0.0377526	0.0726214	1.38009	23.0971	23	0	14.0212	0.102223	-0.0865636	0.528582	2.29121e+08	0.225597
000525	2015	0.165532	10.05	33.61	0.518339	0.0159741	0.0297113	1.55693	22.836	24	0	14.1465	0.033165	0.0228469	0.6031	4.61454e+08	0.207093
000525	2016	0.128317	8.37	6.62	0.540696	0.0120322	0.02522	1.42621	23.0798	25	0	14.2538	0.026197	-0.0780695	0.509903	6.14294e+08	0.097093
000525	2017	0.278059	10.39	13.9	0.548565	0.0576793	0.0419964	1.44088	23.2286	26	0	14.3324	0.127769	-0.111303	0.433661	3.24024e+08	0.0492476
000525	2018	0.315287	13.47	13.59	0.644051	0.0475006	0.028152	1.21953	23.3196	27	0	14.418	0.133448	0.0447383	0.441996	2.63209e+08	0.217366
000525	2019	0.388824	10.18	17.96	0.670422	-0.0244748	0.106411	1.07971	23.3452	28	0	14.5019	-0.074261	-0.123756	0.593967	2.11667e+08	0.136933
000525	2020	0.0889051	45.17	22.9	0.64406	-0.012916	0.0200332	0.94902	23.1693	29	0	14.5979	-0.036287	-0.0320455	0.701658	1.82377e+08	0.194696
000526	2012	0.021555	74.46		0.201354	0.0180866	-0.0285992	4.69056	19.1294	20	0	13.7893	0.022647	0.0584334	0.20843	15487438	-0.530464
000526	2013	0.159578	95.47	100	0.214055	-0.0336086	-0.0224654	9.54413	19.1036	21	0	13.9167	-0.042762	-0.0753502	0.345105	2.56933e+07	-0.045446
000526	2014	0.000248726	97.87		0.214994	0.0100952	0.0629007	9.38427	19.1178	22	0	14.0212	0.01286	0.206675	0.564986	5.55883e+07	0.167676
000526	2015	0.280029	100		0.570159	-0.040184	0.00924051	19.6997	19.6307	23	0	14.1465	-0.093486	0.0690508	0.459973	3.48724e+06	0.201797
000526	2016	0.204594	2.11		0.987003	-0.029316	0.0250619	2.07687	21.9591	24	1	14.2538	-2.25566	0.183427	0.38974	4.85413e+07	0.97827
000526	2017	0.409504	0.81		0.981727	0.00629824	0.0990994	0	22.0001	25	1	14.3324	0.344682	-0.0738162	0.389927	1.22256e+08	0.968587
000526	2018	0.0526608	0.68		0.979221	0.00281041	0.0668113	1.45968	22.0185	26	1	14.418	0.135252	-0.0293545	0.345277	1.49332e+08	0.963883
000526	2019	0.0507379	0.89		0.974683	0.00342447	0.0691559	1.80656	22.0032	27	1	14.5019	0.135266	-0.0276663	0.379049	1.63007e+08	0.957441
000526	2020	0.431281	1.04		0.962444	0.0121693	0.0475939	2.39616	21.9803	28	0	14.5979	0.324033	-0.0240735	0.326199	1.22409e+08	0.94078
000527	2007	0.432779	7.26	14.3	0.673491	0.096638	0.094281	2.72303	23.5755	15	0	12.9078	0.295973	0	0	1.18577e+09	-0.163769
000527	2008	0.00309152	5.66	10.91	0.688136	0.0663329	0.160491	1.25968	23.8753	16	0	13.0714	0.212698	0	0	2.02785e+09	0.240112
000527	2009	0.246298	8.01		0.597952	0.0794079	0.0649596	2.12142	24.1782	17	0	13.315	0.197509	0	0	1123105380	-0.209225
000527	2010	0.269678	6.93		0.610437	0.0961439	0.129493	1.90146	24.4622	18	0	13.4951	0.246799	0	0	3937180370	-0.195143
000527	2011	0.276934	8.94	10.01	0.57753	0.0762544	0.0496878	1.25184	24.8101	19	0	13.6549	0.180497	0	0	3852517570	-0.356436
000527	2012	0.0726826	11.27	13.46	0.55017	0.0677976	0.0707155	0	24.8325	20	0	13.7893	0.150718	0	0	1524093120	-0.424124
000528	2007	0.418336	18.83	33.55	0.450719	0.132476	0.0696977	3.25002	22.1776	14	1	12.9078	0.241181	-0.151502	0.262987	2.95261e+08	-1.19792
000528	2009	0.0457435	18.82		0.570544	0.090688	0.160831	2.04755	22.9814	16	1	13.315	0.211169	-0.429865	0.299901	4.77026e+08	-0.605797
000528	2010	0.417825	15.9		0.544765	0.0832927	0.0369208	1.83843	23.6462	17	1	13.4951	0.182966	-0.50213	0.322612	9.12909e+08	-0.85583
000528	2011	0.236679	14		0.589365	0.0582838	-0.0887755	1.14434	23.8479	18	1	13.6549	0.141936	0.0198581	0.191945	9.80136e+08	-0.85741
000528	2012	0.339405	10.29	10.17	0.586932	0.0123454	0.0255697	1.08454	23.8405	19	1	13.7893	0.029887	-0.0376098	0.124536	5.10931e+08	-0.721456
000528	2013	0.0294473	5.05	10.77	0.577607	0.0149594	0.0488481	0.901597	23.8225	20	1	13.9167	0.035416	-0.114351	-0.00854233	2.04855e+08	-0.966536
000528	2014	0.304187	5.11	10.33	0.561288	0.00928563	0.0266535	1.24175	23.7583	21	1	14.0212	0.021166	-0.00334956	0.0515295	2.39074e+08	-1.08823
000528	2015	0.231347	9.18	4.96	0.563075	0.00101868	0.00713261	1.02069	23.738	22	1	14.1465	0.002331	-0.015037	0.115727	2.0348e+08	-0.890653
000528	2016	0.144674	10.17	10.24	0.570183	0.00231099	0.0669539	0.969793	23.7478	23	1	14.2538	0.005377	-0.181119	0.251124	8.74465e+07	-0.521066
000528	2017	0.318679	12.22	12.69	0.579048	0.014879	0.0439838	1.02222	23.7986	24	1	14.3324	0.035346	-0.133448	0.343275	1.66165e+08	-0.385312
000528	2018	0.157927	13.87	10.27	0.614775	0.0320833	0.0241831	0.95353	23.9895	25	1	14.418	0.083285	-0.196062	0.244267	2.23508e+08	-0.589758
000528	2019	0.185465	13.44	10.71	0.637307	0.0359598	0.0622062	0.980499	24.1198	26	1	14.5019	0.099147	-0.165287	0.23585	4.69676e+08	-0.644926
000528	2020	0.197386	16.65	11.55	0.649732	0.039561	0.0590355	0.969404	24.2499	27	1	14.5979	0.112945	-0.0522563	0.360109	3.17383e+08	-0.304907
000529	2007	0	77.27	56.26	1.93933	0.0100353	0.170128	0	19.9993	15	1	12.9078	0	-0.178025	0.595285	1014862	2.28817
000529	2008	0	64.43	50.81	0.411897	0.332138	-0.005278	0	20.7395	16	1	13.0714	0.564762	-2.16121	0.179811	0	-0.703047
000529	2009	0.187473	12.94		0.295416	0.0631458	0.0770115	2.60409	20.6521	17	1	13.315	0.089621	-0.0820578	0.387355	4.90862e+07	-0.84572
000529	2010	0.168644	13.08		0.27863	0.0607712	0.05748	2.28355	20.7162	18	1	13.4951	0.084244	-0.0961623	0.240236	2.81339e+07	-0.785652
000529	2011	0.142563	16.26		0.291967	0.0633201	0.107419	2.15483	20.8252	19	1	13.6549	0.089431	-0.153796	0.216952	3.41766e+07	-0.911415
000529	2012	0.165708	12.2	10.48	0.298454	0.0511985	0.0460994	3.5122	20.9102	20	1	13.7893	0.07298	0.00680878	0.297678	1.31037e+08	-0.59519
000529	2013	0.087239	13.89	11.2	0.293831	0.061533	0.026629	3.19655	20.9891	21	1	13.9167	0.087136	-0.0552643	0.340353	4.37604e+07	-0.491377
000529	2014	0.0910974	10.55	16.82	0.270361	0.104208	0.100622	3.76835	21.1105	22	1	14.0212	0.142822	-0.218626	-0.124384	5.14054e+07	-0.944086
000529	2015	0.164309	29.48	27.44	0.208073	0.0512723	0.0367839	4.94864	21.0955	23	1	14.1465	0.064744	-0.0379947	-0.0387937	3.73123e+07	-0.967756
000529	2016	0.284394	21.64	17.76	0.214726	0.0677645	0.117378	4.45162	21.1858	24	1	14.2538	0.086294	-0.159165	0.257388	5.35638e+07	-1.13386
000529	2017	0.260835	26.78	13.95	0.291799	0.0763017	0.142214	2.19986	21.4377	25	1	14.3324	0.10774	-0.279074	0.244998	4.72405e+07	-1.48965
000529	2018	0.0637548	10.95	15.99	0.256164	0.0907659	0.0603483	1.48479	21.4692	26	1	14.418	0.122024	-0.105417	0.216617	3.3285e+07	-1.64375
000529	2019	0.163015	9.21	21.87	0.301763	0.111579	0.0580503	1.83885	21.6662	27	1	14.5019	0.159801	-0.159281	-0.0858556	3.77002e+07	-1.78964
000529	2020	0.185891	11.12	24.39	0.452043	0.0905069	0.15428	1.50076	22.0399	28	1	14.5979	0.165172	-0.302667	-0.156394	5.96551e+07	-2.1318
000530	2007	0.375042	15.66	25.03	0.35398	0.0550625	0.00907751	1.51729	21.6722	14	1	12.9078	0.085233	-0.00137612	0.263958	1.21305e+08	-0.13735
000530	2008	0.0240575	13.84	14.21	0.360596	0.0498703	0.0261809	0.877719	21.7238	15	1	13.0714	0.077995	-0.0447322	0.33293	3.22147e+07	-0.132091
000530	2009	0.1111	15.54		0.343341	0.0324124	0.0731996	1.27394	21.7188	16	1	13.315	0.04936	-0.0809385	0.30234	1.63013e+07	-0.175565
000530	2010	0.276159	12.96		0.375602	0.0376292	0.0590291	1.42107	21.7922	17	1	13.4951	0.060265	-0.0393367	0.220204	1.17138e+08	-0.156603
000530	2011	0.223163	11.52	13.23	0.395404	0.0306061	0.0551349	1.12469	21.8396	18	1	13.6549	0.050622	-0.0730259	0.133547	2.96967e+07	-0.260948
000530	2012	0.0730453	12.37	20.22	0.349769	0.0429133	-0.0227635	1.03995	21.8007	19	1	13.7893	0.065997	0.0145409	0.19718	4.12885e+07	-0.227717
000530	2013	0.134296	12.31	18.59	0.322938	0.0535695	0.00257144	1.32238	21.8109	20	1	13.9167	0.079121	-0.0328536	0.324955	5.0648e+07	-0.207225
000530	2014	0.0513511	13.47	17.85	0.324261	0.037499	0.00933085	1.38471	21.8397	21	1	14.0212	0.055493	-0.0151607	0.389535	4.82064e+07	-0.202494
000530	2015	0.304051	18.59	32.19	0.335244	0.0321409	-0.0123866	1.6202	22.13	22	1	14.1465	0.04835	-0.176572	0.531272	6.06876e+07	0.013853
000530	2016	0.342629	21.24	28.77	0.334328	0.0365064	-0.00154636	1.38991	22.3294	23	1	14.2538	0.054841	-0.102313	0.362463	3.39761e+08	-0.198648
000530	2017	0.311581	20.14	13.62	0.378105	0.0364003	-0.0368754	1.08843	22.4495	24	1	14.3324	0.058531	0.030318	0.426323	1.21653e+08	-0.0897566
000530	2018	0.1322	20.19	13.45	0.378905	0.0201172	-0.0214892	0.827665	22.4404	25	0	14.418	0.03239	0.0538407	0.336559	1.54087e+08	-0.160476
000530	2019	0.118658	20.26	14.04	0.374875	0.0155868	0.00229754	0.889845	22.4326	26	1	14.5019	0.024934	0.0161094	0.399543	1.14061e+08	-0.10025
000530	2020	0.132741	14.55	8.17	0.392913	0.00402174	-0.00231317	0.970879	22.4605	27	1	14.5979	0.006625	-0.00105852	0.362497	1.48691e+07	-0.139591
000531	2007	0.423877	96.74	89.04	0.628059	0.0263026	0.0699415	1.24382	22.2496	14	1	12.9078	0.070717	-0.220315	0.291759	4.54506e+08	0.133264
000531	2008	0.000749791	97.24		0.702541	-0.0129864	0.0265413	0.985872	22.3845	15	1	13.0714	-0.043658	-0.0260821	0.360326	2.63326e+08	0.210057
000531	2009	0.281719	96.3		0.657278	0.0721637	0.085337	1.39954	22.5589	16	1	13.315	0.21056	-0.301602	0.239368	3.46258e+08	0.102961
000531	2010	0.38535	93.66		0.618082	0.0427964	0.0392127	1.13796	22.5704	17	1	13.4951	0.112057	-0.109255	0.273418	2.59295e+08	0.094879
000531	2011	0.0361014	92.4		0.657995	0.0162385	0.113798	1.00354	22.5941	18	1	13.6549	0.04748	-0.17875	0.348807	7.21133e+07	0.216123
000531	2012	0.211242	93.5		0.6875	0.037314	0.21369	1.23027	22.7897	19	1	13.7893	0.119405	-0.269019	0.180549	1.37518e+08	0.308025
000531	2013	0.162015	80.5	91.02	0.67673	0.0444394	0.166787	1.16749	22.8501	20	1	13.9167	0.137469	-0.253263	-0.0427379	1.21856e+08	0.106056
000531	2014	0.188176	51.11	86.09	0.535875	0.105837	0.0660984	1.761	22.7373	21	1	14.0212	0.228036	-0.115004	0.250979	1.71347e+08	0.0299748
000531	2015	0.187562	81.38	86.65	0.52846	0.0585657	0.0309286	1.53902	22.8482	22	1	14.1465	0.124201	-0.0555976	0.326079	1.53262e+08	0.101738
000531	2016	0.277195	80.29	90.31	0.533676	0.0639391	0.0919336	0	22.941	23	1	14.2538	0.137113	-0.158574	0.375384	2.32397e+08	0.135512
000531	2017	0.32436	73.64	93.37	0.541766	0.0220027	0.054469	1.13385	22.9423	24	1	14.3324	0.048016	-0.0855862	0.510174	2.27174e+08	0.244266
000531	2018	0.104575	74.1	92.93	0.588476	0.00994305	0.041046	0.924901	23.0558	25	1	14.418	0.024162	-0.116186	0.543753	2.46244e+08	0.294774
000531	2019	0.0943628	75.27	87.66	0.602805	0.0373255	0.0651354	1.00756	23.1767	26	1	14.5019	0.093973	-0.0932547	0.531514	3.80789e+08	0.302406
000531	2020	0.199347	62.39	94.24	0.567491	0.0655735	0.0597492	1.05092	23.3337	27	1	14.5979	0.151612	-0.171684	0.492287	9.73829e+08	0.252932
000532	2007	0.360857	29.82	25.57	0.245363	0.0646162	0.00327992	5.40873	20.6017	15	1	12.9078	0.085626	-0.078619	0.306796	3.65916e+07	-0.511105
000532	2008	0.0165953	41.3	40.87	0.192692	-0.0465122	0.00974842	2.2897	20.6115	16	1	13.0714	-0.057614	-0.0459022	0.34695	1.18028e+07	-0.307244
000532	2009	0.228636	49.5		0.189438	0.0457144	0.0170804	4.08618	20.7386	17	1	13.315	0.056398	-0.120468	0.211797	1.0785e+07	-0.224572
000532	2010	0.203953	38.86		0.205617	0.0192851	0.0185496	2.75116	20.9358	18	1	13.4951	0.024277	-0.170604	0.184133	4.21412e+06	-0.152555
000532	2011	0.149212	33.44		0.18351	0.0392581	0.00569737	2.75258	20.7404	19	1	13.6549	0.048082	0.138227	0.20584	1.52516e+07	-0.397053
000532	2012	0.0382576	31.88	26.31	0.137633	0.062954	0.0326598	2.95597	20.6897	20	1	13.7893	0.073001	-0.026779	0.318517	1.66104e+07	-0.447001
000532	2013	0.153466	33.81	19.48	0.187312	0.0690315	0.0338104	4.64224	20.8039	21	1	13.9167	0.084942	-0.0472372	0.358913	7.18496e+07	-0.376389
000532	2014	0.0274222	36.88	26.25	0.213197	0.041698	0.0256778	4.69268	20.8213	22	1	14.0212	0.052997	0.0501221	0.331698	6.63687e+07	-0.369353
000532	2015	0.25061	38.29	20.32	0.36587	0.0444565	0.0151048	8.13747	20.9252	23	1	14.1465	0.070106	0.0942838	0.557112	2.77283e+07	0.0922835
000532	2016	0.296465	40.84	26.45	0.582156	0.0276683	0.0459579	3.86322	21.3944	24	1	14.2538	0.066217	-0.0927777	0.364994	1.38772e+07	0.215144
000532	2017	0.18207	37.6	29.67	0.628915	0.027716	0.054004	2.17224	21.572	25	1	14.3324	0.074689	-0.0631994	0.471159	5.73316e+07	0.331152
000532	2018	0.118706	34.46	21.72	0.6367	0.0250346	0.0394961	1.95149	21.6715	26	1	14.418	0.068909	-0.0484279	0.498172	5.30745e+07	0.341291
000532	2019	0.16839	29.44	19.99	0.599001	0.031329	0.0594266	2.21501	21.6513	27	1	14.5019	0.078128	-0.0532048	0.522959	1.29211e+08	0.305222
000532	2020	0.158557	32.32	20.19	0.493387	0.0761849	0.0696249	2.22325	21.5691	28	1	14.5979	0.150381	-0.203709	0.458956	2.01939e+08	0.137191
000533	2007	0.416373	31.27	53.56	0.773274	0.0494881	0.00962408	1.88531	21.682	15	0	12.9078	0.218273	-0.0600749	0.186086	1.08609e+07	-0.198886
000533	2008	0.000322714	22.49	38.16	0.764149	0.0235834	0.0414059	1.25214	21.7473	16	0	13.0714	0.099993	-0.0618089	0.168785	2.28319e+07	-0.305344
000533	2009	0.186324	13.4		0.662236	0.0751603	0.127468	2.49616	21.668	17	0	13.315	0.222523	-0.179613	0.162167	3.72213e+07	-0.710308
000533	2010	0.338901	17.12	7.48	0.596963	0.0594817	-0.00340975	3.48208	21.6029	18	0	13.4951	0.147584	-0.00119376	0.326212	9.16605e+07	-0.0846249
000533	2011	0.210429	14	20	0.537735	0.0318333	-0.0256959	2.00397	21.5167	19	0	13.6549	0.068864	-0.0502106	0.367198	1.05391e+07	-0.229604
000533	2012	0.160996	14.71	32.56	0.546238	0.0312849	0.00895742	1.69141	21.6058	20	0	13.7893	0.068946	0.00665527	0.154223	1.14626e+08	-0.464578
000533	2013	0.0808406	15.68		0.497427	0.0478865	0.0115714	1.243	22.0667	21	0	13.9167	0.095283	-0.377533	0.051829	8.23839e+07	-1.45053
000533	2014	0.0459185	9.3		0.483665	0.041	-0.00470436	0	22.0859	22	0	14.0212	0.079406	-0.00893919	0.0119577	7.09171e+07	-1.39229
000533	2015	0.105622	11.61	23.07	0.49158	0.0412742	0.120728	2.16984	22.1501	23	0	14.1465	0.081181	-0.11129	0.181318	1.58985e+08	-1.71476
000533	2016	0.206713	11.85	27.21	0.367516	0.0803341	0.0802869	3.06726	21.9046	24	0	14.2538	0.127014	-0.082994	0.317735	2.21941e+08	-2.18193
000533	2017	0.432142	24.03	37.3	0.500873	0.015261	-0.0331572	2.16805	22.1971	25	0	14.3324	0.030575	-0.0210821	0.420525	2.44825e+07	-1.33345
000533	2018	0.155905	26.98	28.55	0.622565	-0.492713	-0.0156619	1.32163	21.6357	26	0	14.418	-1.30543	0.275147	0.0887023	1.45033e+07	-0.623672
000533	2019	0.148363	12.28	32.51	0.630724	-0.00432705	0.0593356	1.42884	21.5859	27	0	14.5019	-0.011718	-0.063875	0.0801874	6.55335e+06	-0.548481
000533	2020	0.0645704	16.81	31.93	0.610891	0.034975	0.015684	1.46602	21.6171	28	0	14.5979	0.089885	-0.0851448	0.121552	2.8034e+06	-0.719698
000534	2007	0.419999	35.95		0.22102	0.142953	-0.291881	3.4415	20.6997	15	0	12.9078	0.183512	0.163463	0.427881	7.40023e+06	-7.01276
000534	2008	0.00748036	20.75		0.511829	0.0200098	0.166562	1.0786	21.0723	16	0	13.0714	0.040989	-0.476712	-0.321017	2669556	-4.4587
000534	2009	0.232444	19.25		0.512337	0.0357885	0.19942	1.84547	21.0169	17	0	13.315	0.073388	0.0561256	-0.37473	8.39747e+06	-2.62191
000534	2010	0.278742	26.84		0.46429	0.0318201	0.0206371	1.62193	20.9238	18	0	13.4951	0.059398	-0.0194493	0.0645041	1.15355e+06	-1.08385
000534	2011	0.0994964	43.87		0.516649	0.0109992	-0.00103463	1.23927	21.01	19	0	13.6549	0.022756	-0.0303157	0.0942647	780254	-1.19429
000534	2012	0.249749	8.37	16.84	0.613467	0.044177	0.0789549	1.2149	21.814	20	0	13.7893	0.11429	-1.07291	0.164775	2.45627e+06	-1.20939
000534	2013	0.0466033	3.55	46.01	0.595931	0.0473638	0.179143	1.11035	21.886	21	0	13.9167	0.117217	-0.441668	-0.117742	7.05927e+07	-1.47816
000534	2014	0.104874	10.76	60.89	0.532798	0.0118312	0.0964338	1.24795	21.973	22	0	14.0212	0.025324	-0.102249	-0.0407717	2.7131e+07	-3.87996
000534	2015	0.0423907	54.37	49.91	0.495967	0.0114914	-0.00249702	0	21.914	23	0	14.1465	0.022799	0.0125997	0.0423398	4.85027e+07	-4.27849
000534	2016	0.201356	22.81	45.02	0.403374	0.030363	-0.0869811	3.81758	21.5802	24	0	14.2538	0.050891	0.0705202	0.217922	1.24715e+08	-2.99786
000534	2017	0.227548	20.63	74.06	0.358626	0.0320324	0.027721	3.17282	21.6029	25	0	14.3324	0.049943	0.0305062	0.168183	2.88494e+08	-1.05807
000534	2018	0.190401	8.44	73.39	0.409483	0.0163635	-0.0424808	2.3816	21.6795	26	0	14.418	0.02771	0.0952496	0.0577204	2.69022e+08	-0.450468
000534	2019	0.0708323	18.14	24.47	0.540409	0.0251986	0.0753284	2.7526	21.447	27	0	14.5019	0.054828	0.190587	0.380506	3.97935e+08	0.000412276
000534	2020	0.0953598	16.75	14.96	0.53347	0.0323813	0.0669981	3.69674	21.4774	28	0	14.5979	0.069409	-0.0385988	0.298542	1.54727e+08	0.00883038
000536	2007	0	26.74	30.2	0.790844	0.10942	0.000815216	0	19.0041	26	1	12.9078	0.52315	-0.0901657	0.284093	1.57146e+06	0.356248
000536	2008	0	45.74	34.94	0.747619	0.0374269	-0.00851018	0	18.9768	27	1	13.0714	0.148295	-0.020118	0.340976	1.57721e+06	0.340833
000536	2009	0.108756	29.92		0.404139	0.0834434	-0.321899	16.4039	18.2659	28	1	13.315	0.140039	0.150314	0.273238	337771
000536	2010	0.295105	99.67		0.327206	0.0991714	0.161	1.3582	22.2739	29	0	13.4951	0.147402	-3.54914	0.466794	1.31022e+08	-0.250775
000536	2011	0.0737959	99.32		0.269682	0.10129	0.177384	1.20866	22.2389	30	0	13.6549	0.138693	-0.159167	0.577984	2.09759e+08	-0.213203
000536	2012	0.0841918	95.97	83.48	0.437781	0.062451	0.0859297	1.3677	22.4794	31	0	13.7893	0.111079	-0.0923285	0.438353	5.49368e+08	-0.137165
000536	2013	0.301571	93.08	63.53	0.619171	0.054297	0.00587498	1.38582	22.9967	32	0	13.9167	0.142576	-0.0713874	0.232015	2.24475e+08	-0.395783
000536	2014	0.191469	97.34	79.18	0.617403	0.0358421	0.139611	1.25601	23.0686	33	0	14.0212	0.093681	-0.167272	0.222384	1.53531e+08	-0.510902
000536	2015	0.16074	97.43	69.31	0.663016	0.0223568	0.221599	1.30134	22.9174	34	0	14.1465	0.066344	-0.0537683	0.329102	3.67171e+08	-0.03023
000536	2016	0.395135	92.8	47.32	0.309024	0.0200977	-0.0091688	1.31579	23.6647	35	0	14.2538	0.029086	-0.851657	0.428966	2.37874e+09	-1.78609
000536	2017	0.41301	94.44	38.76	0.389247	0.00944287	0.0209124	1.0285	23.7687	36	0	14.3324	0.015461	0.289934	0.443137	6.69007e+09	-0.182021
000536	2018	0.0912759	91.51	42.05	0.605061	-0.261189	-0.0567085	0.910202	23.6724	37	0	14.418	-0.661339	0.293611	0.480064	1.98283e+09	0.230899
000536	2019	0.167111	44.94	31.9	0.661928	-0.177294	-0.0360757	1.17244	23.4059	38	0	14.5019	-0.524426	0.149682	0.545883	2.60908e+08	0.420252
000536	2020	0.233327	59.37	24.81	0.54102	0.0505465	0.037771	1.20638	23.2194	39	1	14.5979	0.110128	-0.106826	0.611144	7.65573e+08	0.321938
000537	2007	0.442979	1.75		0.7714	0.0230983	0.17763	2.51429	21.7968	15	1	12.9078	0.101042	-0.269935	-0.336919	936858	-1.07373
000537	2008	5.29705e-07	7.37		0.758998	0.0104067	-0.0477252	1.24394	21.7312	16	1	13.0714	0.043181	-0.051359	-0.248092	492766	-1.95624
000537	2009	0.302541	1.14	58.03	0.726146	0.0444839	0.155653	3.26618	21.7819	17	1	13.315	0.162437	-0.168162	-0.413594	501996	-1.20082
000537	2010	0.28464	0.63	77.29	0.646478	0.0627557	-0.00899408	2.20616	21.7222	18	1	13.4951	0.177516	-0.259607	-0.54178	708060	-5.72822
000537	2011	0.0909703	1.39	58.93	0.543696	0.14278	0.122839	1.46577	21.8135	19	1	13.6549	0.312906	-0.260522	-0.541607	536359	-7.88636
000537	2012	0.242811		52.83	0.538781	0.131917	0.234561	1.6863	21.9123	20	1	13.7893	0.286018	-0.279728	-0.488587	375185	-8.3566
000537	2013	0.0703586	3.7	90.8	0.5022	0.132955	0.208599	1.20616	22.1467	21	1	13.9167	0.267084	-0.431745	-0.506054	316859	-4.22707
000537	2014	0.0932465		96.35	0.480995	0.0897346	-0.0973908	1.40221	22.2949	22	1	14.0212	0.172897	0.00821365	-0.393736	259897	-1.12443
000537	2015	0.261514	1.67	65.66	0.657062	0.0303966	-0.327058	1.40741	22.802	23	1	14.1465	0.088636	0.262847	-0.498734	1.90663e+06	-6.78026
000537	2016	0.103601	1.05	82.88	0.821369	0.029276	-0.362231	1.07498	23.6333	24	1	14.2538	0.163891	0.160354	-0.505067	1.98291e+06	-16.8803
000537	2017	0.463852	1.61	38.05	0.866964	0.0315442	0.110569	1.04241	25.0083	25	1	14.3324	0.23711	-1.48979	-0.475999	4.0096e+08	-2.37929
000537	2018	0.240533	0.74	32.39	0.859335	0.0329458	0.0785281	1.00937	25.0534	26	1	14.418	0.234214	-0.101686	-0.477118	2.88469e+08	-2.03418
000537	2019	0.357115	2.04	38.53	0.80533	0.0449421	-0.0255759	1.00269	24.9705	27	1	14.5019	0.230863	-0.0258175	-0.414623	1.59101e+08	-1.93645
000537	2020	0.000141887	4.49	44.91	0.794792	0.0295531	-0.0853169	0.954303	25.0386	28	1	14.5979	0.144015	-0.256782	-0.391865	1.90035e+08	-4.9805
000538	2007	0.161572	11.24	10.78	0.502378	0.118115	0.0211316	3.44556	21.7752	14	1	12.9078	0.237358	-0.147002	0.0954664	1.67299e+07	-3.2515
000538	2008	0.0399208	11.28	8.96	0.354562	0.0938861	0.163433	2.41051	22.3201	15	1	13.0714	0.145461	-0.787911	0.0774872	3.1776e+08	-6.1273
000538	2009	0.159148	10.67	10.26	0.39556	0.101442	0.0766898	5.32045	22.5159	16	1	13.315	0.167828	-0.081413	0.0269268	5.02346e+08	-2.65508
000538	2010	0.190969	11.36	10.04	0.421651	0.121359	0.0566069	5.455	22.7558	17	1	13.4951	0.209838	-0.107102	0.10977	5.77831e+08	-2.49518
000538	2011	0.100484	11.28	7.99	0.38892	0.1332	-0.0492566	4.11465	22.9305	18	1	13.6549	0.217974	-0.045427	0.0771307	3.65444e+08	-2.24771
000538	2012	0.0672591	10.87	6.91	0.341024	0.148398	0.0745453	4.76797	23.0901	19	1	13.7893	0.225196	-0.237677	0.0565727	1.18272e+08	-2.80197
000538	2013	0.269439	10.39	8.48	0.299057	0.180224	0.0265231	5.79604	23.279	20	1	13.9167	0.257117	-0.212688	0.0648791	7.51361e+07	-3.54949
000538	2014	0.12554	10.74	10.05	0.308801	0.152823	0.0971073	4.33311	23.517	21	1	14.0212	0.221098	-0.285118	0.0115105	1.80299e+08	-4.35901
000538	2015	0.147492	10.49	8.18	0.298748	0.142843	0.112981	4.21903	23.6829	22	1	14.1465	0.203698	-0.261699	0.0652654	1.35805e+08	-5.04685
000538	2016	0.0909894	10.79	8.19	0.355604	0.119207	0.121398	3.58102	23.9255	23	1	14.2538	0.18499	-0.268331	0.0277608	1.40632e+08	-6.00675
000538	2017	0.235391	10.17	8.38	0.345081	0.113078	0.0417178	4.17157	24.0448	24	1	14.3324	0.172659	-0.135058	0.061744	1.93207e+08	-6.67511
000538	2018	0.113903	13.38	9.94	0.344171	0.108295	0.0865706	2.87964	24.137	25	1	14.418	0.165127	-0.204638	0.298408	5.39621e+08	-5.44118
000538	2019	0.102327	13.72	9.92	0.232755	0.0840358	0.0423848	1.72276	24.6284	26	1	14.5019	0.109529	-0.642348	0.162741	7.83284e+08	-7.00484
000538	2020	0.179641	13.28	10.07	0.305607	0.0998024	0.0693398	1.91147	24.7346	27	1	14.5979	0.143726	-0.0916874	0.213649	4.86421e+08	-5.55137
000539	2009	0.278089	99.26		0.600351	0.0452136	0.188705	1.20653	24.1299	16	1	13.315	0.113133	-0.264725	0.351522	2553629602	0.146264
000539	2011	0.178751	99.2		0.664351	0.00656324	0.05139	0.988918	24.3991	18	1	13.6549	0.019554	0.00377385	0.444795	4132969772	0.262408
000539	2012	0.295869	98.96	75.05	0.665573	0.0409931	0.119494	1.01506	24.9085	19	1	13.7893	0.122577	-0.588129	0.434459	2896391667	0.243073
000539	2013	0.0631972	99.26	80.5	0.623187	0.0639479	0.142963	0.943839	24.9416	20	1	13.9167	0.169707	-0.175686	0.371084	4394013665	0.172573
000539	2014	0.212088	99.22	76.6	0.597825	0.0626585	0.121485	1.03129	24.9586	21	1	14.0212	0.155799	-0.202778	0.270441	6657922382	0.097076
000539	2015	0.290876	99.65	65.75	0.57978	0.0643791	0.145195	1.04022	24.9988	22	1	14.1465	0.153203	-0.145616	0.263952	5363878048	0.0937892
000539	2016	0.231297	99.47	61.18	0.584921	0.0181963	0.123163	0.963891	24.9814	23	1	14.2538	0.043838	-0.063162	0.281686	3315903498	0.102135
000539	2017	0.216074	99.68	73.52	0.581694	0.0160226	0.0517697	0.937099	24.9861	24	1	14.3324	0.038303	-0.0456845	0.332009	3408163705	0.133911
000539	2018	0.249765	99.26	87.57	0.57019	0.012411	0.0818214	0.912862	25.0182	25	1	14.418	0.028876	-0.0885426	0.320436	3699868129	0.125851
000539	2019	0.230301	99.36	90.05	0.546989	0.023945	0.109613	0.872236	25.047	26	1	14.5019	0.052857	-0.0977331	0.343057	4818610061	0.146569
000539	2020	0.0690149	99.45	77.13	0.584238	0.030653	0.0730571	0.868008	25.1773	27	1	14.5979	0.073727	-0.0765112	0.368621	7978451246	0.179727
000540	2009	0.246601	3.53		0.801839	0.0729985	-0.0777378	1.78252	22.5617	16	0	13.315	0.368379	-0.804887	-0.526888	1.67838e+07	-13.8513
000540	2010	0.390354	19.26		0.848338	0.0456934	-0.0277155	1.85966	23.2406	17	0	13.4951	0.301284	-0.377791	-0.56622	3.32674e+07	-6.60104
000540	2011	0.186474	10.11		0.863577	0.0294091	-0.0912136	1.3157	23.6142	18	0	13.6549	0.215574	-0.0730109	-0.148715	8.13326e+07	-0.186875
000540	2012	0.30888	11.48	60	0.89857	0.0169253	-0.0599436	1.2411	23.9775	19	0	13.7893	0.166867	-0.314296	-0.454415	4.10402e+07	-1.41493
000540	2013	0.0374111	13.3	21.74	0.899756	0.0296765	-0.00445183	1.10387	24.3192	20	0	13.9167	0.296044	-0.300996	-0.506054	1.24378e+08	-1.55215
000540	2014	0.309852	9.49	56.2	0.824051	0.0369238	0.0368471	1.21687	24.4936	21	0	14.0212	0.209855	-0.267885	-0.462817	6.54407e+07	-1.82896
000540	2015	0.276256	23.08	45.4	0.766098	0.0471901	-0.00175719	1.43301	24.7378	22	0	14.1465	0.201752	-0.227692	-0.347239	1.77055e+07	-1.19952
000540	2016	0.1745	18.58	36.65	0.781105	0.0414956	0.00626498	0	24.9882	23	0	14.2538	0.189569	-0.317622	-0.364741	3.10422e+07	-1.45741
000540	2017	0.533197	29.72	59.74	0.824242	0.0197561	-0.029503	0	25.4101	24	0	14.3324	0.112405	-0.167615	-0.200844	5.6504e+07	-0.0979165
000540	2018	0	5.58	76.94	0.806701	0.0142066	-0.00434905	0	25.3478	25	0	14.418	0.073495	-0.0850545	-0.0554253	2.03911e+08	0.0695268
000540	2019	0.278533	30.82	59.29	0.826794	0.00960557	0.0884594	1.02136	25.5094	26	0	14.5019	0.055458	-0.227511	-0.0329239	8.05908e+07	-0.0159081
000540	2020	0.342326	45.68	68.45	0.843467	0.00512834	0.0925496	1.00283	25.6538	27	0	14.5979	0.032762	-0.187665	0.00472937	1.81088e+09	0.250715
000541	2007	0.403091	19.59	17.83	0.110381	0.12643	0.0152445	2.51011	21.945	15	0	12.9078	0.142117	-0.202438	0.222301	1.39572e+08	-0.886029
000541	2008	0.0380639	18.09	23.72	0.0697986	0.0796555	0.0445762	1.28528	21.7636	16	0	13.0714	0.085633	0.114722	0.395702	1.3498e+08	-1.08817
000541	2009	0.0553061	15.45		0.0965254	0.0755357	0.16312	2.76582	21.8202	17	0	13.315	0.083606	-0.146541	0.319718	1.50962e+08	-0.993723
000541	2010	0.278843	16.14		0.101122	0.0866528	0.0673249	4.06257	21.8638	18	0	13.4951	0.096401	-0.0875108	0.388736	6.31148e+07	-0.795521
000541	2011	0.249035	16.82	11.05	0.100524	0.0942066	0.0855249	2.45849	21.8724	19	0	13.6549	0.104735	-0.0732579	0.359583	6.78854e+07	-0.909903
000541	2012	0.150128	11.52	11.21	0.130811	0.116067	0.126845	1.71644	21.9611	20	0	13.7893	0.133534	-0.172985	0.34	5.19202e+07	-1.07806
000541	2013	0.0696859	15.21	11.58	0.132906	0.0747781	0.0606906	1.80848	21.9393	21	0	13.9167	0.08624	-0.025792	0.282005	6.81922e+07	-1.16354
000541	2014	0.0513187	14.21	15.62	0.171864	0.0713639	0.0817937	2.54101	22.0415	22	0	14.0212	0.086174	-0.115427	0.182438	8.54502e+07	-1.16904
000541	2015	0.279267	10.25	16.41	0.163774	0.00623063	0.0311369	3.18668	22.523	23	1	14.1465	0.007451	-0.557713	0.181457	6.85965e+07	-0.308253
000541	2016	0.175821	13.48	15.42	0.179453	0.175939	0.0475362	2.01774	22.5316	24	1	14.2538	0.214417	-0.0228625	0.295268	9.95467e+07	-0.843004
000541	2017	0.291014	15.72	15.64	0.15437	0.131403	0.0380247	2.00035	22.4595	25	1	14.3324	0.155391	0.0346823	0.409274	2.2329e+08	-0.949724
000541	2018	0.175734	18.46	13.43	0.223124	0.0678488	0.110589	1.39223	22.4439	26	1	14.418	0.087335	0.00148224	0.45587	1.68587e+08	-1.08454
000541	2019	0.104095	17.32	9.73	0.205303	0.0491405	0.0822783	1.18848	22.5438	27	1	14.5019	0.061836	-0.182662	0.433459	5.34762e+07	-0.882428
000541	2020	0.188256	19.53	10.15	0.259076	0.0378162	0.046345	1.14657	22.8656	28	1	14.5979	0.051039	-0.255333	0.429959	2.32678e+08	-0.284975
000543	2007	0.420417		69.8	0.40491	0.0109758	0.0249321	1.17752	23.0538	14	1	12.9078	0.018444	-0.66691	0.464702	8.27875e+08	0.172221
000543	2008	0.0138259	98.17		0.541113	0.000932771	0.0527673	0.95258	22.9305	15	1	13.0714	0.002033	0.178914	0.392776	1.43164e+09	0.162097
000543	2009	0.267762	96.81		0.503836	0.00986957	0.0761718	1.14373	23.1476	16	1	13.315	0.019892	-0.195342	0.38842	9.97508e+08	0.175674
000543	2012	0.228579	98.54	85.78	0.670248	0.0218255	0.0858637	1.0133	23.5704	19	1	13.7893	0.066188	-0.104705	0.275301	1.93765e+09	0.190609
000543	2013	0.0419614	90.03	41.71	0.543037	0.0869254	0.151534	0.917426	23.8066	20	1	13.9167	0.190224	-0.320232	0.274071	1.94375e+09	0.0977926
000543	2014	0.292523	89.47	81.93	0.455475	0.0710279	0.15384	1.04272	23.858	21	1	14.0212	0.13044	-0.250782	0.280659	6.99435e+08	0.106397
000543	2015	0.200769	86.44	53.71	0.424879	0.086965	0.13983	1.08819	23.8491	22	1	14.1465	0.151212	-0.121719	0.454186	6.2116e+08	0.187136
000543	2016	0.304476	84.13	53.86	0.450682	0.0449783	0.071645	0.953714	24.0223	23	1	14.2538	0.08188	-0.152302	0.4276	1.38012e+09	0.198101
000543	2017	0.206323	81.22	42.29	0.480776	0.0029868	0.0372704	0.819329	24.0022	24	1	14.3324	0.005752	0.0201511	0.411717	1.67677e+09	0.200061
000543	2018	0.209855	79.19	39.4	0.501899	0.0221338	0.0473133	0.798647	24.0871	25	1	14.418	0.044436	-0.0880258	0.428256	7.74403e+08	0.180721
000543	2019	0.226304	85.55	40.21	0.4456	0.0321878	0.081078	0.814639	24.2167	26	1	14.5019	0.058059	-0.204237	0.430298	5.92559e+08	0.177464
000543	2020	0.10485	77.85	37.45	0.425592	0.0394383	0.0875501	0.768451	24.2405	27	1	14.5979	0.068659	-0.0514832	0.476114	1.06407e+09	0.177471
000544	2007	0.296774	63.31	95.6	0.345771	0.0899089	0.0943648	2.81833	20.1974	14	1	12.9078	0.137427	-0.210929	0.56316	1.33041e+06	0.0849048
000544	2008	0.0408478	60.52	99.12	0.381446	0.0881189	0.110862	1.6523	20.4175	15	1	13.0714	0.142459	-0.206715	0.416141	2.84186e+07	0.0266269
000544	2009	0.112147	60.63	95	0.309714	0.0788114	0.0371493	2.28741	20.429	16	1	13.315	0.114172	-0.0635012	0.257223	3.96288e+07	-0.0665787
000544	2010	0.195145	57.94	79.13	0.410177	0.0739587	0.138697	2.18729	20.7203	17	1	13.4951	0.125391	-0.431157	0.00954709	8.07699e+07	-0.248579
000544	2011	0.203243	48.73	79.65	0.508813	0.0595321	0.0290825	2.64034	21.0393	18	1	13.6549	0.1212	0.00383114	-0.115589	1.60447e+08	-0.446427
000544	2012	0.114796	46.59	65.61	0.456757	0.0707805	0.0549316	2.18632	21.0811	19	1	13.7893	0.130293	0.0107509	0.07031	2.00086e+08	-0.155857
000544	2013	0.139259	40.29	58.75	0.544197	0.0323339	0.0452788	2.16173	21.3398	20	1	13.9167	0.070938	-0.181937	0.32733	3.58044e+08	0.192596
000544	2014	0.0605305	39.96	64.35	0.606739	0.0296008	0.0728334	0	21.5544	21	1	14.0212	0.07527	-0.0791652	0.442673	3.50466e+08	0.338216
000544	2015	0.187867	50.55	60.13	0.588091	0.0427879	0.18147	2.73257	21.6065	22	1	14.1465	0.103877	-0.360475	0.41417	2.19029e+08	0.187212
000544	2016	0.202382	70.87	57.58	0.152379	0.0480981	0.0383573	1.40345	22.5484	23	1	14.2538	0.056745	-1.79709	0.148621	3.91741e+08	-0.193004
000544	2017	0.372443	82.43	64.87	0.175362	0.0478344	0.0524756	1.30502	22.6344	24	1	14.3324	0.058007	-0.0513335	0.275052	3.67594e+08	-0.188686
000544	2018	0.113447	83.42	46.15	0.330266	0.0457209	0.0309283	0.932613	22.9301	25	1	14.418	0.068267	-0.0551416	0.345508	6.82765e+08	-0.262484
000544	2019	0.139101	66.48	36.65	0.40869	0.043923	0.0707962	0.969306	23.1105	26	1	14.5019	0.074281	-0.0704213	0.157138	2.04196e+09	-0.160654
000544	2020	0.217562	47.66	35.43	0.576077	0.0319676	0.0375746	0.998159	23.5075	27	1	14.5979	0.075409	-0.149271	0.212461	2.86397e+09	0.04391
000545	2007	0.303786	28.82		0.939523	0.0542858	0.0374648	4.45326	19.6623	15	0	12.9078	0.897627	-0.161897	0.430137	2.2919e+06	0.778951
000545	2008	0.050625	23.27		0.931354	0.00940271	0.0947435	2.97132	19.6829	16	0	13.0714	0.136974	-0.105088	0.402463	443591	0.735042
000545	2009	0.194079	38.9		0.963965	-0.0655706	-0.144772	5.91099	19.2905	17	0	13.315	-1.81964	-0.0992611	0.227091	3.38408e+07	0.466874
000545	2011	0.164533	36.7		1.22656	-0.0284375	0.0621849	4.8625	19.0912	19	1	13.6549	0	-0.0248607	0.443855	1040679	1.56775
000545	2012	0.0670392	35.12	35.88	1.2226	0.0163458	0.0404725	0	19.0822	20	1	13.7893	0	-0.0304482	0.416958	3.0561e+06	1.48213
000545	2013	0.0728109	28.04	39.85	0.357445	0.0808955	0.140574	1.6823	20.8832	21	0	13.9167	0.125897	-1.64901	0.284136	4.33844e+07	-0.0693197
000545	2014	0.256531	25.6	45.28	0.231992	0.0197198	0.037424	1.69452	21.4721	22	0	14.0212	0.025677	-0.691539	0.551044	1.53041e+08	-0.625191
000545	2015	0.262846	31.03	46.09	0.300855	0.0519568	0.0266839	2.71428	21.6494	23	0	14.1465	0.074315	0.069328	0.63187	3.70656e+08	-0.365999
000545	2016	0.193317	34.43	31.54	0.294113	0.0448093	-0.047997	2.38133	21.715	24	0	14.2538	0.063479	0.0751007	0.593775	2.13682e+08	-0.301601
000545	2017	0.27532	36.31	22.7	0.271909	0.060252	0.093227	2.0595	21.7357	25	0	14.3324	0.082753	-0.135354	0.468525	8.94172e+06	-0.354719
000545	2018	0.172672	30.96	28.38	0.34333	0.0326375	-0.112249	1.32202	21.8632	26	0	14.418	0.049702	0.107135	0.70285	9.16359e+06	-0.0857536
000545	2019	0.129613	29.54	26.6	0.32825	0.00809101	-0.000680532	1.29043	21.8518	27	0	14.5019	0.012045	-0.000927694	0.738123	1.85958e+07	-0.140103
000545	2020	0.128237	25.8	29.18	0.37427	-0.0866512	0.0615346	1.54785	21.7837	28	0	14.5979	-0.13848	0.0373415	0.710341	2.3537e+07	-0.119378
000546	2011	0.154631	66.33		0.585151	0.0523829	0.0687668	3.03129	19.8657	18	1	13.6549	0.12627	-0.100788	-0.310767	152396	-2.04307
000546	2012	0.202937	5.54	51.74	0.573679	0.012788	0.14961	3.10108	19.8627	19	0	13.7893	0.029996	-0.159305	-0.20824	3.0473e+06	-0.965147
000546	2013	0.104539	24.28	58.27	0.301097	0.0715628	-0.0696588	3.452	19.4857	20	0	13.9167	0.102393	0.0252935	0.468148	1.44412e+07	-0.15873
000546	2014	0.0425526	25.85	22.43	0.581223	0.059904	0.0404629	1.1705	22.1317	21	0	14.0212	0.143045	-1.80351	0.61315	2.71158e+08	0.382303
000546	2015	0.205415	33.96	23.01	0.543304	0.0663553	0.0638702	1.62446	22.199	22	0	14.1465	0.145294	-0.0667969	0.562964	3.89396e+08	0.17001
000546	2016	0.0585783	24.65	33.88	0.544929	0.0640262	-0.00470339	1.39581	22.3564	23	0	14.2538	0.140695	-0.00606162	0.355511	5.70429e+08	0.04082
000546	2017	0.339525	42.65	43.33	0.516107	0.0503021	0.0367811	1.87851	22.8015	24	0	14.3324	0.103953	-0.292765	0.37286	6.75524e+08	0.000183435
000546	2018	0.130711	52.48	42.44	0.493778	0.0529066	0.0642618	1.21421	22.8533	25	0	14.418	0.104513	-0.0356572	0.436526	5.79972e+08	0.00971871
000546	2019	0.25816	49.48	16.12	0.464441	0.0632653	0.0701317	1.23351	22.9371	26	0	14.5019	0.118129	-0.115653	0.466804	5.61475e+08	0.00853461
000546	2020	0.039183	48.84	15.29	0.460148	0.0492701	0.0574037	1.0079	23.0062	27	0	14.5979	0.091266	-0.0976551	0.426835	3.92065e+08	-0.0891502
000547	2007	0.374385	61.18	24.13	0.201332	0.0189686	0.0523572	1.39819	21.5214	14	0	12.9078	0.02375	-1.39536	0.676789	1.42672e+07	-0.0628084
000547	2008	0.0141532	58.8	33.83	0.324883	0.0385102	0.039576	1.06372	21.0557	15	0	13.0714	0.057042	0.352938	0.556316	8.88209e+06	-0.138119
000547	2009	0.0714436	66.8	37.24	0.300991	0.0544381	0.0504413	1.54647	21.2525	16	0	13.315	0.077879	-0.226161	0.674423	1.58898e+07	-0.237069
000547	2010	0.395761	65.6	33.23	0.280524	0.0275504	0.0527261	1.89935	21.3515	17	0	13.4951	0.038292	-0.133879	0.475491	3.55308e+07	-0.0913716
000547	2011	0.212052	56.25	21.97	0.244076	0.0615197	0.0268392	1.34475	21.5027	18	0	13.6549	0.081383	-0.263588	0.15248	4.46667e+07	-1.00866
000547	2012	0.124217	44.23	16.02	0.318555	0.0567332	0.0027577	1.33757	21.673	19	0	13.7893	0.083254	-0.0462721	-0.163453	1.96948e+07	-1.5178
000547	2013	0.000418993	66.47	20.46	0.373312	0.0551833	-0.0396902	1.43341	21.7661	20	0	13.9167	0.088055	0.0531503	-0.0294082	4.18709e+07	-1.78567
000547	2014	0.0782088	41.42	24.61	0.300708	0.0658132	0.0380392	3.6015	21.9711	21	0	14.0212	0.094114	-0.266612	-0.0290704	3.44111e+07	-2.22431
000547	2015	0.209695	24.88	15.37	0.189144	0.031859	0.0252633	2.8704	22.638	22	1	14.1465	0.039291	-0.917237	0.0403385	67822265	-1.03855
000547	2016	0.242042	23.77	26.74	0.223353	0.0402521	0.0254215	0	22.6614	23	1	14.2538	0.051828	0.0026322	0.0557401	8.6961e+07	-0.954778
000547	2017	0.246613	57.95	45.8	0.255145	0.0405254	0.0254164	0	22.7543	24	1	14.3324	0.054407	-0.103908	0.372294	1.60827e+08	-0.722298
000547	2018	0.0888842	48.07	44.83	0.22516	0.0544276	0.020016	1.30621	22.9563	25	1	14.418	0.070244	-0.192332	0.462653	2.72411e+08	-0.624779
000547	2019	0.0036336	61.75	49.98	0.24599	0.0665272	0.00357203	1.51941	23.1084	26	1	14.5019	0.088231	-0.059544	0.475352	4.45525e+08	-0.594941
000547	2020	0.274212	41.13	27.25	0.248536	0.0702143	0.0156655	3.10142	23.2438	27	1	14.5979	0.093437	-0.118449	0.40425	6.432e+07	-0.725033
000548	2007	0.411388	77.03		0.29758	0.0987056	-0.242676	2.95183	21.4406	14	1	12.9078	0.140522	0.0870122	0.658669	3.77376e+07	-0.469161
000548	2008	0.0022107	59.26		0.332116	0.0223366	0.0487565	1.13418	21.4544	15	1	13.0714	0.033444	-0.0158895	0.55222	1.60324e+07	-0.582394
000548	2011	0.134832	51.75		0.277067	0.0325751	0.0555067	1.16049	21.4527	18	1	13.6549	0.04506	-0.0483681	0.62765	2.92687e+07	-0.883635
000548	2012	0.116448	3.59	49.08	0.292067	0.0187721	0.0326611	1.23157	21.4933	19	1	13.7893	0.026517	-0.0731358	0.459837	2.10882e+07	-1.08271
000548	2013	0.0718455	4.29	33.24	0.228587	0.0101084	0.0520211	1.45442	21.3871	20	1	13.9167	0.013104	-0.0166534	0.52362	1.70184e+07	-1.06001
000548	2014	0.0586379	5.08	97.2	0.219023	0.00998778	0.126838	2.19029	21.3872	21	1	14.0212	0.012789	-0.108264	0.498853	6.60561e+06	-1.11971
000548	2015	0.25383	4.88	33.23	0.273105	0.00362515	0.0382088	3.19549	21.4452	22	1	14.1465	0.004987	-0.0209988	-0.0920651	1.72417e+07	-1.28771
000548	2016	0.210686	5.78	20.43	0.348942	0.0210584	0.0983831	2.04941	21.5883	23	1	14.2538	0.032345	-0.10794	-0.436174	6.18696e+07	-1.23283
000548	2017	0.260855	77.68	28.11	0.21483	0.0586532	0.127313	1.81223	21.4563	24	1	14.3324	0.074701	-0.118752	0.569454	7.10268e+07	-0.435814
000548	2018	0.17313	4.18	27.51	0.231998	0.0144579	0.0305143	1.25747	21.4804	25	1	14.418	0.018825	-0.00611204	0.398543	5.57481e+07	-0.478239
000548	2019	0.172418	4.43	31.06	0.265587	0.0200604	-0.0302411	1.18364	21.5467	26	1	14.5019	0.027315	0.036172	0.0241506	4.4017e+07	-0.583806
000548	2020	0.16449	2.52	28.44	0.20753	0.0369403	-0.0535966	1.10068	21.5403	27	1	14.5979	0.046614	0.0192654	0.30706	4.32658e+07	-0.859007
000550	2007	0.366008	21	25	0.409687	0.126619	0.137589	1.89169	22.5355	14	1	12.9078	0.214495	-0.134858	0.316352	589582178	-0.472025
000550	2008	0.00334725	20	20	0.30395	0.133703	0.0305306	1.07635	22.509	15	1	13.0714	0.192089	-0.0224117	0.385898	615870891	-0.505352
000550	2009	0.11791	16		0.403587	0.130228	0.375494	2.32033	22.8388	16	1	13.315	0.218351	-0.575606	0.24107	489283447	-0.698281
000550	2010	0.251764	14.7		0.444496	0.15546	0.241834	2.29722	23.1425	17	1	13.4951	0.279854	-0.42876	0.179987	459812289	-0.993275
000550	2011	0.198423	15.9		0.37164	0.160817	0.0970831	1.59626	23.193	18	1	13.6549	0.255931	-0.115853	0.2666	1032216374	-0.952899
000550	2012	0.0834631	15		0.375408	0.117441	0.172824	1.45982	23.2967	19	1	13.7893	0.188028	-0.138478	0.342436	1393590216	-0.751919
000550	2013	0.125174	14.6	20.38	0.443279	0.104193	0.190892	1.71556	23.5256	20	1	13.9167	0.187155	-0.234358	0.337695	1066353373	-0.48869
000550	2014	0.176895	14.1	22.4	0.456394	0.108114	0.214913	1.68868	23.6935	21	1	14.0212	0.198883	-0.263298	0.324132	1287649394	-0.54535
000550	2015	0.203808	14.6	21.7	0.430844	0.105557	0.091463	1.5385	23.7702	22	1	14.1465	0.185463	-0.0930494	0.34666	1542899738	-0.579103
000550	2016	0.347537	12.42	18.97	0.493372	0.0538102	0.187533	1.30629	23.9217	23	1	14.2538	0.106213	-0.184565	0.344192	1144339914	-0.519243
000550	2017	0.301035	10.9	18.19	0.52348	0.026188	0.0255769	0.979944	23.996	24	1	14.3324	0.054957	0.00336364	0.344585	1019829991	-0.523031
000550	2018	0.185187	12.95	19.2	0.556152	0.00392508	-0.00434212	0.940426	23.8759	25	1	14.418	0.008843	0.139171	0.378676	1385315096	-0.211894
000550	2019	0.081082	11.11	16.96	0.568016	0.00608317	0.112635	0.939066	23.9137	26	1	14.5019	0.014082	-0.0534022	0.410793	1616840711	-0.138297
000550	2020	0.2991	12.27	19.38	0.610204	0.0195386	0.131216	1.06581	24.0621	27	1	14.5979	0.050125	-0.116085	0.359866	1410515107	-0.215845
000551	2007	0.372449	6.22	24.32	0.522984	0.054669	0.034514	1.4971	21.3708	14	1	12.9078	0.114606	0.0565484	0.184383	2.22736e+08	-0.198864
000551	2008	0.00909433	5.17	29.3	0.508555	0.0447186	0.0501028	1.04982	21.3621	15	1	13.0714	0.090994	0.00959146	0.249541	1.15352e+08	-0.0991412
000551	2009	0.054348	7.48		0.514775	0.0598402	0.0741287	1.78019	21.44	16	1	13.315	0.123325	-0.078366	0.29764	8.01275e+07	-0.134466
000551	2010	0.327381	9.44		0.465396	0.0381596	0.0474945	1.92327	21.816	17	1	13.4951	0.071379	-0.340982	0.276941	8.70287e+07	-0.153936
000551	2011	0.250627	8.83		0.478884	0.0267798	0.0242258	1.22685	21.875	18	1	13.6549	0.051389	0.0421826	0.214195	2.51266e+08	-0.155246
000551	2012	0.0951542	7.94	11.29	0.488602	0.0121657	0.0351291	1.34142	21.8964	19	1	13.7893	0.023789	0.0197957	0.220435	1.81719e+08	-0.0727817
000551	2013	0.151944	9.39	10.39	0.497835	0.0271846	0.06112	1.59386	21.9541	20	1	13.9167	0.054135	-0.0647113	0.18202	94024343	-0.160396
000551	2014	0.0963142	6.68	7.86	0.463045	0.0239361	0.0274965	1.68206	21.9117	21	1	14.0212	0.044578	-0.033121	0.233647	7.05361e+07	-0.204239
000551	2015	0.222908	9.55	11.59	0.482095	0.0187297	0.044742	2.07605	21.9227	22	1	14.1465	0.036164	-0.0197216	0.209059	4.29151e+07	-0.243149
000551	2016	0.237317	10.1	9.78	0.486747	0.0267191	0.0500134	1.53903	22.1123	23	1	14.2538	0.052058	-0.159225	0.174202	5.16423e+07	-0.298527
000551	2017	0.278982	8.75	10.03	0.49669	0.0320081	0.0411584	1.2793	22.1625	24	1	14.3324	0.063595	-0.0365614	0.124463	9.30884e+07	-0.385825
000551	2018	0.141785	13.24	10.21	0.508004	0.0356227	0.0571308	1.03873	22.2003	25	1	14.418	0.072404	-0.0342177	0.168698	1.39922e+08	-0.408548
000551	2019	0.121799	11.57	7.95	0.483675	0.0423578	0.0609259	1.05981	22.2577	26	1	14.5019	0.082037	-0.0946897	0.243414	1.10875e+08	-0.416666
000551	2020	0.105291	18.3	9.34	0.469686	0.0407094	0.0412173	1.12337	22.3328	27	1	14.5979	0.076765	-0.073197	0.313365	1.25278e+08	-0.54177
000552	2007	0.375214	87.05		0.365961	0.101689	0.0990894	3.73484	19.9139	14	1	12.9078	0.160384	-0.16882	0.54042	8.54195e+06	0.125009
000552	2008	0.000158442	75.53	34	0.213289	0.17721	0.0708035	1.47558	20.0563	15	1	13.0714	0.225255	-0.310212	0.620166	1.98778e+07	-0.172477
000552	2009	0.116753	46.06		0.302127	0.0910044	0.266786	3.67757	20.1882	16	1	13.315	0.130403	-0.225404	0.373015	4.54126e+07	-0.362062
000552	2010	0.283433	58.06		0.303679	0.0905958	0.280951	4.06108	20.2519	17	1	13.4951	0.130106	-0.219479	0.318947	7.27633e+07	-0.597982
000552	2011	0.064495	74.91		0.317642	0.0965408	-0.0167955	3.2702	20.4133	18	1	13.6549	0.141481	0.0987508	0.377762	1.15216e+08	-0.662889
000552	2012	0.377858	44.77	67.31	0.573852	0.0880072	0.0208273	1.22435	22.3492	19	1	13.7893	0.206518	-1.69211	0.49042	5.3034e+08	0.204597
000552	2013	0.167235	30.71	30.47	0.54552	0.0747077	0.0805242	1.39485	22.4698	20	1	13.9167	0.164381	-0.112869	0.511787	3.28505e+08	0.106682
000552	2014	0.171255	42.2	41.87	0.570138	0.0526834	0.00343576	1.3558	22.5641	21	1	14.0212	0.122559	-0.00086338	0.532034	4.19256e+08	0.227629
000552	2015	0.38115	42.28	36.46	0.338593	0.0194662	-0.00235052	1.18075	22.9487	22	1	14.1465	0.029431	-0.354906	0.56498	8.58356e+08	-0.157175
000552	2016	0.184018	44.83	44.85	0.305095	0.0246052	0.0539805	1.17961	22.9251	23	1	14.2538	0.035408	-0.0472302	0.591769	2.10781e+08	-0.268756
000552	2017	0.251158	43.23	41.18	0.299799	0.0563425	0.0620861	1.08188	23.0069	24	1	14.3324	0.080466	-0.113904	0.410156	1.79597e+08	-0.35311
000552	2018	0.166722	50.54	34.78	0.279271	0.0566134	0.0519266	0.902763	23.0388	25	1	14.418	0.07855	-0.0841069	0.377976	1.31901e+08	-0.424792
000552	2019	0.111075	56.36	34.28	0.285366	0.0482436	0.0425161	0.827361	23.1112	26	1	14.5019	0.067508	-0.0705695	0.373373	2.60096e+08	-0.375618
000552	2020	0.149386	49.1	32.55	0.369849	0.0328916	0.0471544	0.912045	23.3291	27	1	14.5979	0.052196	-0.121064	-0.0921277	1.18451e+08	-0.895206
000553	2007	0.34122	18.13		0.461099	0.0186299	0.156055	2.77039	21.2776	14	1	12.9078	0.03457	-0.127373	0.117391	8.3337e+07	-0.571862
000553	2008	0.0609024	28.59	30.63	0.455282	0.0825139	0.172142	1.43664	21.4409	15	1	13.0714	0.15148	-0.217144	0.0465755	4.31346e+08	-0.408544
000553	2009	0.157555	17.58	28.57	0.460366	0.00941209	0.0923282	2.34181	21.4358	16	1	13.315	0.017442	-0.083305	-0.0381559	3.85871e+08	-0.356137
000553	2010	0.293783	7.81	35.15	0.445368	0.0116977	0.0348522	2.34391	21.4238	17	1	13.4951	0.021091	0.042522	0.0999334	2.54207e+08	-0.162111
000553	2011	0.159646	16.28		0.491651	0.0234691	0.0765124	1.46307	21.553	18	1	13.6549	0.046167	-0.0875755	0.196675	1.93286e+08	-0.0510322
000553	2012	0.0149171	19.86	22.58	0.474181	0.0434119	0.097107	1.49737	21.601	19	1	13.7893	0.08256	-0.0724328	0.552507	1.4991e+08	0.160411
000553	2013	0.119117	21.94	26.35	0.428993	0.118149	0.295281	2.4736	21.7196	20	1	13.9167	0.206914	-0.424282	0.318738	3.5443e+08	-0.0621115
000553	2014	0.220296	34.53	26.87	0.315886	0.167428	0.238276	2.5745	21.7997	21	1	14.0212	0.244737	-0.332799	0.146972	3.94819e+08	-0.255747
000553	2015	0.0809695	25.39	27.69	0.295535	0.0476798	0.0927327	0	21.8143	22	1	14.1465	0.067682	-0.0758763	0.241738	2.99433e+08	-0.206624
000553	2016	0.146569	30.49	36.1	0.328263	-0.0249557	0.089908	2.66968	21.8168	23	1	14.2538	-0.037151	-0.0230294	0.225527	1.30846e+08	-0.162863
000553	2017	0.320635	5.09	22	0.525974	0.0390236	0.0999242	1.04446	24.4024	24	1	14.3324	0.082324	-1.61811	-0.0287346	1503343000	-0.663882
000553	2018	0.152258	6.2	9.5	0.479588	0.0561159	0.0467653	0.986237	24.4801	25	1	14.418	0.10783	-0.115441	-0.0736692	3375884000	-0.665846
000553	2019	0.257922	7.9	21.9	0.506024	0.00611719	0.0186246	0.991318	24.5363	26	1	14.5019	0.012384	-0.0261423	-0.0305799	1760000000	-0.553295
000553	2020	0.166552	6	17.66	0.54202	0.00753729	0.0432259	0.917714	24.5692	27	1	14.5979	0.016458	-0.0413169	-0.0844005	1969793000	-0.631198
000554	2007	0.364633	16.39	96.64	0.0975888	0.0679049	0.154587	4.59365	20.7748	14	1	12.9078	0.075248	-0.283732	0.545995	3.97046e+07	-0.416189
000554	2008	0.0288968	8.39	99	0.064439	0.148948	0.141691	1.92233	20.6872	15	1	13.0714	0.159208	-0.0094185	0.357707	7.93875e+07	-0.328938
000554	2009	0.147765	8.46		0.0372528	0.00913713	-0.0099129	3.54829	20.6294	16	1	13.315	0.009491	0.0586329	0.209794	2.23342e+07	-0.334893
000554	2010	0.211642	1.76		0.0814459	0.00758589	0.121225	3.59221	20.6713	17	1	13.4951	0.008259	-0.0747336	-0.179257	4.28737e+07	-0.353796
000554	2011	0.237274	2.91		0.0555584	0.00986726	0.0537155	2.96539	20.654	18	1	13.6549	0.010448	0.014741	0.0352028	7.45232e+07	-0.322136
000554	2012	0.15847	3.68	100	0.0993638	0.0237663	0.131291	2.11347	20.7205	19	1	13.7893	0.026388	0.00354676	0.42631	1.51513e+08	-0.14612
000554	2013	0.0423361	2.35	100	0.190248	0.0111366	0.148612	1.97854	20.843	20	1	13.9167	0.013753	-0.027246	0.530385	1.55765e+08	-0.0329718
000554	2014	0.0739694	2.44	97.25	0.160959	0.00586385	-0.0131609	3.1964	20.8137	21	1	14.0212	0.006989	0.0522589	0.62818	5.03953e+07	-0.00520528
000554	2015	0.185514	3.5	44.55	0.139825	0.00358306	0.0422047	4.57303	20.784	22	1	14.1465	0.004165	0.0153351	0.722938	5.73532e+07	0.0156553
000554	2016	0.231588	5.81	77.9	0.154088	0.00428425	0.0636147	4.05862	20.8058	23	1	14.2538	0.005065	-0.00766695	0.734471	6.63436e+07	0.0290851
000554	2017	0.266106	5.97	70.58	0.209542	0.00244193	0.139752	2.93286	20.8767	24	1	14.3324	0.003089	-0.0704936	0.582971	8.96852e+07	0.0385035
000554	2018	0.17093	8.99	67.33	0.287817	0.00161843	0.0728412	1.92632	20.9613	25	1	14.418	0.002272	0.0280275	0.467299	1.07332e+08	0.0924049
000554	2019	0.186607	6.04	58.95	0.310079	0.00459732	0.0669446	1.8274	20.9997	26	1	14.5019	0.006664	-0.0346394	0.280109	8.1355e+07	0.13026
000554	2020	0.1152	19.53	79.79	0.382912	0.00498824	0.171376	1.61073	21.1194	27	1	14.5979	0.008084	-0.179422	0.422968	4.20132e+07	0.0847838
000555	2007	0.340123	100	100	5.0805	0.108528	0.000169416	25.33	17.2436	13	0	12.9078	0	-0.164289	0.606296	0	399.753
000555	2008	0.0137042	100	100	4.78324	0.00565983	0.000194042	14.0675	17.3178	14	0	13.0714	0	-0.00621354	0.72167	2800	408.222
000555	2009	0.125496	100	100	6.74055	-0.341918	-1.67431	41.8859	16.9622	15	1	13.315	0	0.456319	0.49488	0	296.622
000555	2010	0.300582	100	100	3.18311	0.0616447	0.143424	19.044	17.9012	16	1	13.4951	0	-0.521641	-0.406806	64779.8	126.135
000555	2011	0.125784	100	100	6.68446	0.0271998	0.345554	29.6053	16.9394	17	1	13.6549	0	-0.140286	-0.328109	130118	184.402
000555	2012	7.73277e-05	100	100	8.25642	-0.437714	-0.181979	40.1977	16.7575	18	1	13.7893	0	0.309761	-0.349164	2468	752.728
000555	2013	0.0675935	21.62	32.9	0.681127	0.0401644	0.0267022	1.31515	22.5205	19	0	13.9167	0.125957	-1.64901	0.0627328	6.6425e+07	-1.18434
000555	2014	0.139197	13.08	27.21	0.537506	0.0448397	0.0785733	1.45211	22.5801	20	0	14.0212	0.096952	-0.289276	0.0384084	3.65163e+07	-1.15743
000555	2015	0.31385	9.12	23.37	0.552271	0.0504618	0.0106335	2.22334	22.7209	21	0	14.1465	0.112706	-0.0589999	0.0724117	5.22437e+07	-1.25051
000555	2016	0.307219	12.88	21.15	0.507574	0.0268603	0.0594018	1.44493	22.9744	22	0	14.2538	0.054547	-0.23429	0.190068	2.15204e+08	-0.51546
000555	2017	0.236795	19.11	31.8	0.537705	0.0296771	0.0320569	1.54816	23.0954	23	0	14.3324	0.064195	-0.0649608	0.137161	9.19517e+07	-0.603688
000555	2018	0.058992	22.4	38.15	0.530334	0.00441927	0.0221804	1.3606	23.0932	24	0	14.418	0.009409	-0.0247823	0.211511	4.05586e+07	-0.684088
000555	2019	0.153986	20.12	37.68	0.505153	0.0354751	0.0269599	1.81594	23.0987	25	0	14.5019	0.071689	-0.0512164	0.208065	4.28014e+07	-0.789279
000555	2020	0.222714	24.76	46.62	0.528217	0.038698	0.026706	1.77486	23.2125	26	0	14.5979	0.082025	-0.0584764	0.161174	5.76371e+07	-1.08135
000557	2007	0.386578	75.12		2.14706	0.0451907	0.0569729	13.3857	19.782	13	1	12.9078	0	-0.101554	0.569573	1.83065e+06	2.67286
000557	2008	0.031804	66.61		3.06119	-0.774023	0.000285045	7.26849	19.6667	14	1	13.0714	0	0.389964	0.368012	3.80658e+06	3.9221
000557	2009	0.0754283	43.01		1.9402	0.871766	-0.0465061	16.8875	19.1703	15	0	13.315	0	-1.45855	0.840084	830358	4.47534
000557	2012	0	50.07		0.525381	1.27089	-0.188112	0	19.4769	18	1	13.7893	2.67771	-1.91625	-0.10663	28119.7	-80.9703
000557	2013	0	50.85	89.65	0.522073	0.0120617	-0.048588	0	19.4955	19	1	13.9167	0.025238	0.118497	0.0320935	2.33723e+07	-9.12505
000557	2014	0.113554	35.98	51.6	0.488817	0.00383618	-0.0104277	15.6149	19.4357	20	1	14.0212	0.007505	0.0283361	0.119205	6.48183e+06	-3.65348
000557	2015	0.248775	56.91	79.24	0.266359	0.0108763	-0.00165074	1.21854	22.4228	21	1	14.1465	0.014825	-3.498	0.535359	1.16952e+06	0.00218337
000557	2016	0.191609	76.6	66.47	0.220359	0.00163649	0.0147589	1.31765	22.3425	22	1	14.2538	0.002099	0.0160462	0.659231	6.08811e+06	0.0464563
000557	2017	0.240849	79.64	50.1	0.202265	0.0172467	0.0598657	0	22.3415	23	1	14.3324	0.02162	-0.0743469	0.710739	1.35858e+07	0.0188905
000557	2018	0.158952	74.98	25.27	0.146288	0.0255242	0.040949	1.0051	22.4765	24	1	14.418	0.029898	-0.200118	0.757893	3.1798e+07	-0.196753
000557	2019	0.127539	70.76	44.07	0.0582207	0.00847982	0.0327619	1.01073	22.3876	25	1	14.5019	0.009004	-0.0270032	0.645881	6.39331e+07	-0.208384
000557	2020	0.142241	70.06	0	0.0593996	0.0313732	0.0314664	1.10672	22.423	26	1	14.5979	0.033354	-0.0634827	0.566744	9.52332e+06	-0.271916
000558	2007	0.427477	1.45		0.793729	0.0602128	-0.0510112	1.38996	21.396	19	0	12.9078	0.291912	-0.639568	-0.347226	4.196e+06	-0.801536
000558	2008	0.0229955	2.3		0.736705	0.0549404	0.00725281	1.13737	21.3921	20	0	13.0714	0.208665	-0.293528	-0.386123	4.58701e+06	-1.54673
000558	2009	0.194667	8.13		0.73576	0.0555038	-0.0176123	1.30013	21.6573	21	0	13.315	0.210051	-0.190922	-0.415193	4.88094e+06	-2.11988
000558	2011	0.142093	44.92		0.781555	0.0112261	-0.0951657	1.2308	22.2541	23	0	13.6549	0.051391	0.0112984	-0.364495	2885749	-3.20281
000558	2012	0.278099	37.33	38.4	0.806471	0.00847832	0.0523164	1.23837	22.4945	24	0	13.7893	0.043809	-0.259902	-0.533688	1.44716e+06	-3.08151
000558	2013	0.056264	23.26	55.86	0.843875	0.00970538	0.120552	1.18986	22.5581	25	0	13.9167	0.062164	-0.199284	-0.506054	2.0338e+06	-2.54391
000558	2014	2.36936e-06	14.1	56.19	0.6261	0.0272553	-0.0256312	0	22.2661	26	0	14.0212	0.072895	-0.0935364	-0.261573	2.62474e+07	-2.87549
000558	2015	0.299087	22.04	34.9	0.521308	-0.124406	-0.0171292	8.05571	21.7638	27	0	14.1465	-0.259887	0.0833514	0.0676857	2.67531e+06	-1.44552
000558	2016	0.374986	33.04	48.96	0.45875	0.0216025	0.114549	0	21.6574	28	0	14.2538	0.039912	-0.0278327	-0.00983257	2.20846e+07	-0.636327
000558	2017	0.287184	47.01	54.95	0.457423	0.0176173	-0.0428737	2.95662	21.6602	29	0	14.3324	0.03247	0.112898	0.355749	2.24809e+08	-0.0951467
000558	2018	0.130632	74.45	39.24	0.509575	-0.0197055	0.168607	1.86709	21.736	30	0	14.418	-0.04018	-0.0843399	0.346521	3.02751e+08	-0.0100022
000558	2019	0.204866	19.71	46.51	0.468859	0.0101051	-0.0364407	2.22604	21.607	31	1	14.5019	0.019025	0.0713066	0.288099	1.46144e+08	-0.202557
000558	2020	0.0837454	49.04	71.83	0.436977	-0.0338002	0.00607379	2.09107	21.4961	32	1	14.5979	-0.060033	0.0250623	0.249985	1.03882e+08	-0.173303
000559	2007	0.42981	37.3	11.95	0.558466	0.0701539	0.0940633	2.07397	22.4263	14	0	12.9078	0.158887	-0.0609122	0.484669	4.4187e+08	0.104341
000559	2008	0.00757037	34.84	15.22	0.692608	0.0563321	0.0756039	1.11896	22.4825	15	0	13.0714	0.183259	0.0495466	0.441376	4.53243e+08	0.294426
000559	2009	0.0379145	35.61		0.676859	0.0517878	0.125149	1.5191	22.4827	16	0	13.315	0.160264	-0.140023	0.253464	1.74229e+08	0.000142447
000559	2010	0.364721	35.97		0.499961	0.0584745	0.0558752	2.59805	22.8125	17	0	13.4951	0.11694	-0.397947	0.33419	3.41935e+08	-0.520889
000559	2011	0.24006	24.17		0.531791	0.0578575	0.0471192	1.55496	22.8985	18	0	13.6549	0.123572	0.0108394	0.340094	6.19838e+08	-0.429548
000559	2012	0.12685	21.92	21.46	0.535614	0.0445786	0.07179	1.3703	22.8708	19	0	13.7893	0.095995	-0.0482404	0.0339	3.41825e+08	-0.651441
000559	2013	0.0140584	19.91	22.92	0.605592	0.0619556	0.137441	1.47304	22.9998	20	0	13.9167	0.157085	-0.0987335	0.138113	3.99156e+08	-0.372212
000559	2014	0.0293006	21.33	18.31	0.633816	0.0657183	0.114114	2.53745	23.2001	21	0	14.0212	0.179468	-0.150167	0.109765	5.25716e+08	-0.465374
000559	2015	0.28628	23.04	14.7	0.640637	0.0657835	0.0955095	4.70668	23.2685	22	0	14.1465	0.183056	-0.0772359	0.0536322	4.45341e+08	-0.566799
000559	2016	0.229198	22.07	15.18	0.589862	0.0773169	0.108371	3.22693	23.1672	23	0	14.2538	0.188514	-0.188874	0.261196	5.63754e+08	-0.233129
000559	2017	0.323365	24.98	15.37	0.532298	0.0801034	0.103282	2.95607	23.1682	24	0	14.3324	0.17127	-0.119041	0.273016	5.35849e+08	-0.325961
000559	2018	0.154521	21.19	19.96	0.546613	0.0621248	0.0101474	1.71657	23.2122	25	0	14.418	0.137024	-0.0255862	0.19281	5.95066e+08	-0.375599
000559	2019	0.167789	24.96	15.46	0.54705	0.0453828	0.106122	1.7762	23.2105	26	0	14.5019	0.100194	-0.0788461	0.257171	5.14549e+08	-0.367675
000559	2020	0.120234	21.01	16.47	0.428987	0.0286373	0.0800979	1.47505	23.4635	27	0	14.5979	0.050152	-0.35869	0.278901	3.23489e+08	-0.886465
000560	2007	0.461143		21.68	0.891053	0.0510827	0.122892	1.88615	21.3641	15	0	12.9078	0.468877	-0.315342	0.0218082	8.73364e+07	0.636426
000560	2008	0.00750192		38.14	0.764406	0.0100379	-0.0925257	1.01455	21.6303	16	0	13.0714	0.042607	-0.18469	0.0541597	5.53264e+07	0.354691
000560	2009	0.237928		16.14	0.788744	0.0106342	0.0359463	1.35968	21.7757	17	0	13.315	0.050338	-0.203377	0.0362552	3.73282e+07	0.235553
000560	2010	0.330534		19.69	0.815963	0.00817117	0.151873	1.25001	21.9351	18	0	13.4951	0.0444	-0.215773	-0.0448356	5.21071e+07	0.421425
000560	2011	0.254421		20.32	0.75425	0.0225328	-0.00060862	1.06178	22.1517	19	0	13.6549	0.09169	-0.257932	-0.114549	4.65091e+07	0.21472
000560	2012	0.198741		20.84	0.716999	0.0401672	-0.0550549	1.01904	22.0974	20	0	13.7893	0.141933	-0.00836628	0.149229	5.62535e+07	0.0214224
000560	2013	0.0243107		16.29	0.745479	0.0194944	-0.00619575	1.01697	22.295	21	0	13.9167	0.076592	-0.0882902	0.0267835	6.35727e+07	-0.107716
000560	2014	0.286662		15.98	0.716329	0.0199534	-0.00663234	1.35011	22.2235	22	0	14.0212	0.07034	0.0428584	0.1347	7.77101e+07	0.0842066
000560	2015	0.208131	1.99	16.5	0.382268	0.00331726	-0.00415862	1.48876	22.531	23	0	14.1465	0.00537	-0.479264	0.0989557	3.54804e+07	-0.662936
000560	2016	0.182415	2.27	15.84	0.431851	0.0131136	0.0198152	0	22.6234	24	0	14.2538	0.023081	-0.00568767	0.1684	2.50472e+08	-0.60081
000560	2017	0.362182	10.11	21.64	0.530688	0.00442246	3.21378e-05	1.0914	23.5642	25	0	14.3324	0.009423	-0.595539	0.473156	2.81423e+08	0.0430406
000560	2018	0.203786	1.51	5.19	0.483221	0.0378838	0.0438289	1.03936	23.6339	26	0	14.418	0.073308	-0.171568	0.554539	6.85891e+08	0.00608209
000560	2019	0.200731	1.25	4.11	0.469037	0.0438767	0.06079	0.992281	23.6933	27	0	14.5019	0.082636	-0.108594	0.527875	5.36152e+08	-0.0455457
000560	2020	0.271626	1.75	4.97	0.484001	0.0161438	0.111463	0.962941	23.7252	28	0	14.5979	0.031286	-0.112736	0.444347	6.52513e+08	-0.0519659
000561	2007	0.33556	55.07	53.3	3.33133	-1.12826	0.0157904	8.0048	19.7085	15	1	12.9078	0	0.210203	-0.0891047	1.18865e+06	9.14721
000561	2008	0.0140098	58.87	66	1.24344	2.56888	0.219906	4.59828	19.4992	16	1	13.0714	0	-2.3119	0.291478	123372	1.7586
000561	2009	0.193716	13.53		1.41073	-0.140432	-0.435624	12.1318	19.2439	17	1	13.315	0	0.412932	0.383275	206838	2.06426
000561	2010	0.217554	28.24	37.35	0.38777	0.0801039	0.0790446	2.38808	20.9723	18	1	13.4951	0.13084	-3.54914	0.0489099	4.9977e+07	-2.60818
000561	2011	0.207033	25.66		0.37062	0.0854295	0.0357722	1.89293	21.0808	19	1	13.6549	0.135736	-0.0919733	0.0433914	4.76977e+07	-2.70575
000561	2012	0.134689	34.49	11.56	0.428241	0.0198255	-0.0302061	1.60081	21.2077	20	1	13.7893	0.034675	0.0423332	0.0976032	3.9844e+07	-2.77508
000561	2013	0.0689579	31.65	6.24	0.405321	0.0180632	0.0532838	2.4922	21.234	21	1	13.9167	0.030375	-0.07898	0.103339	2.43417e+07	-3.12974
000561	2014	0.0529215	30.87	9.11	0.45517	0.0225328	0.0213216	3.1776	21.3682	22	1	14.0212	0.041357	-0.0338808	0.0509016	3.86435e+07	-2.82393
000561	2015	0.196951	38.9	16.69	0.503268	0.0411926	0.0650761	4.22117	21.5415	23	1	14.1465	0.082927	-0.0817935	-0.0294771	8.83933e+07	-2.43884
000561	2016	0.246093	42.67	9.53	0.457936	0.0459143	-0.0123948	3.59624	21.5598	24	1	14.2538	0.084703	-0.0120615	-0.0306745	1.597e+08	-1.8284
000561	2017	0.26974	53.93	29.71	0.495297	0.0320276	0.0741081	2.331	21.7443	25	1	14.3324	0.063458	-0.113949	0.115109	1.00713e+08	-1.43236
000561	2018	0.0993338	47.91	23.28	0.483476	0.0341038	0.0302229	1.63843	21.7909	26	1	14.418	0.066026	-0.0561839	0.0683634	7.81121e+07	-1.61493
000561	2019	0.169693	38.93	27.85	0.496983	0.0301139	0.0738259	1.85292	21.8951	27	1	14.5019	0.059867	-0.122047	0.0489405	1.05929e+08	-1.64196
000561	2020	0.125521	40.48	27.16	0.522123	0.0308711	0.0255917	1.72902	21.9965	28	1	14.5979	0.064601	-0.00319417	0.121004	2.373e+08	-1.17307
000564	2007	0.368363		7.16	0.502232	0.0191742	0.153036	1.98632	20.8952	15	0	12.9078	0.03852	-0.138422	0.354039	2.19841e+07	0.297594
000564	2008	0.0114327		6.4	0.496974	0.0442535	0.107943	1.1297	20.9768	16	0	13.0714	0.087975	-0.153417	0.0749339	1.40352e+07	0.0150213
000564	2009	0.148141		5.89	0.451204	0.0391303	0.00340818	1.82956	20.9433	17	0	13.315	0.071302	-0.0308406	0.0486154	5.993e+06	-0.289232
000564	2010	0.312733		6.31	0.710941	0.0213697	0.0387888	1.39985	21.7454	18	0	13.4951	0.073928	-0.253794	0.166844	7.81451e+07	0.325257
000564	2011	0.249824		5.72	0.766654	0.0168782	0.069539	1.17348	22.0155	19	0	13.6549	0.072331	-0.0421478	0.191267	3.75606e+08	0.26225
000564	2012	0.231079		4.48	0.67882	0.011632	0.0898023	1.03701	22.4789	20	0	13.7893	0.036216	-0.232888	0.214095	5.26127e+08	0.110335
000564	2013	0.129462		7.67	0.746669	0.00940102	0.0948806	1.04797	22.6268	21	0	13.9167	0.03711	-0.0663974	0.167677	3.13321e+08	0.244612
000564	2014	0.00976385		9.46	0.765431	0.00816273	0.0656588	1.10075	22.7336	22	0	14.0212	0.034799	-0.0276786	0.231816	2.67261e+08	0.29825
000564	2015	0.32869		4.09	0.74073	-0.038101	0.0368748	1.54806	22.9362	23	0	14.1465	-0.146955	-0.128749	0.308692	6.43802e+08	0.298414
000564	2016	0.309552	12.44	19.83	0.361606	0.0156668	0.0941792	1.03781	24.5816	24	0	14.2538	0.024541	-3.70904	0.154006	3.6226e+08	-0.378593
000564	2017	0.368756	29.61	46.43	0.43963	0.0264105	0.025964	0	24.7453	25	0	14.3324	0.047131	-0.0947466	0.19894	1.02489e+09	-0.380465
000564	2018	0.221206	35.57	36.14	0.426423	0.0136833	0.0717693	0.905816	24.7392	26	0	14.418	0.023856	-0.0761938	0.309394	3.60381e+08	-0.381166
000564	2019	0.171754	3.9	7.26	0.418681	-0.0247462	0.0084336	0.897305	24.6832	27	0	14.5019	-0.042569	0.016811	0.492027	3.65896e+07	-0.381704
000564	2020	0.34676	6.77	15.73	0.449683	-0.0980577	0.00369705	0.926069	24.5728	28	0	14.5979	-0.178184	0.0720673	0.628996	6.62571e+07	-0.336792
000565	2007	0.419762	46.09	24.49	0.573606	0.0278907	0.0664294	4.05747	20.7091	15	1	12.9078	0.06541	0.0861556	0.237095	3.79404e+08	-0.0718616
000565	2008	0.00756071	48.42	37.68	0.654727	0.018944	0.0128631	1.36425	20.9533	16	1	13.0714	0.054867	0.0842667	0.38863	1.62835e+08	0.206252
000565	2009	0.233247	41.25		0.541367	0.132645	-0.0687409	1.92982	21.1063	17	1	13.315	0.289217	-0.509013	0.0420519	6.28465e+07	-0.170196
000565	2010	0.335898	42.67		0.532023	-0.00902011	-0.0198216	1.65115	21.0758	18	1	13.4951	-0.019275	-0.0316489	-0.0565429	3.60502e+07	-0.379346
000565	2011	0.101152	44.33		0.563589	-0.213743	-0.0866277	1.64611	20.7117	19	1	13.6549	-0.489774	0.268476	0.354924	2.70033e+07	0.0534111
000565	2012	0.176711	53.32	33.25	0.446647	0.0550265	0.0612871	1.77903	20.7713	20	1	13.7893	0.099442	-0.189892	0.213396	5.09574e+07	-0.473661
000565	2013	0.0442571	37.04	38.61	0.383621	0.0378213	0.011349	1.76113	20.6923	21	1	13.9167	0.06136	-0.0114586	0.363628	1.4032e+07	-0.354622
000565	2014	0.129947	34.41	40.02	0.331116	0.0467748	0.0315725	2.73647	20.6754	22	1	14.0212	0.06993	-0.0786431	0.350749	1.34064e+07	-0.388624
000565	2015	0.200259	38.94	30.93	0.26697	0.136285	0.0149994	6.38163	20.7823	23	1	14.1465	0.18592	-0.135614	0.338788	8.1601e+06	-0.408698
000565	2016	0.28738	62.93	71.91	0.262776	0.167695	0.0617062	4.35902	21.0104	24	1	14.2538	0.227468	-0.252606	0.320663	1.91559e+07	-0.702236
000565	2017	0.284994	51.72	47.32	0.334427	0.051638	0.0344283	2.30776	21.175	25	1	14.3324	0.077584	-0.0817566	0.397549	8.37108e+06	-0.465914
000565	2018	0.103612	51.6	38.07	0.265447	0.0307897	0.0169809	1.52307	21.1077	26	1	14.418	0.041916	-0.129455	0.132712	4.85882e+06	-0.54619
000565	2019	0.191793	41.52	26.5	0.263261	0.0421802	0.00836998	1.78202	21.1543	27	1	14.5019	0.057253	-0.0622427	0.280924	6.40183e+06	-0.525766
000565	2020	0.0802003	45.93	22.6	0.247254	0.0346699	0.0285236	1.54103	21.1861	28	1	14.5979	0.046058	-0.0658477	0.315026	2.20257e+07	-0.419659
000566	2007	0.17455	39.46	29.87	0.443146	-0.0474229	-0.0355318	2.53576	20.2702	15	0	12.9078	-0.085162	-0.0110395	0.366563	2.18986e+07	-0.212052
[truncated: 33,009 more rows]
